# Supplementary material for: Comprehensive Analysis of Alternative Splicing and Functionality in Neuronal Differentiation of P19 Cells
Source: PLoS One. 2011 Feb 18;6(2):e16880. doi: 10.1371/journal.pone.0016880 (PMC3041816; doi:10.1371/journal.pone.0016880)
Supplement: Table S1 — PCR primers. Primer sequences, annealing temperatures, and PCR cycles are shown. In the case of ≥3 primers in a DAS exon, multiplex PCR was performed. (XLS) [file pone.0016880.s004.xls]

## Sheet: Sheet1
	Table S1. PCR primers
	Gene	Probeset ID	Primer name	Primer sequence	Anneal	Cycles
	Abi2	4987109	Abi2E6S	agtggaggaagtcacccaagt	60˚C	25
			Abi2E7AS	ggcctgttcatgctgtaga
	Aff3	5291502	Aff3E2S	accatggacagcttcgactt	60˚C	30
			Aff3E4AS	ttctcgctctttcctccgta
	Ank3	5060679	Ank3s94	gcaccagaagctttgcagat	60˚C	25
			Ank3as65	accagttagtcttcgagcttgc
	Aplp2	5477899	Aplp2E12S	ggaccaatttacctcctcca	60˚C	25
			Aplp2E13AS	aatcagtcccccgtcttgtt
			Arhgef12s11	catgcgtgctggagtacaaa
	Arhgef12	5209805	Arhgef12as72a	caggtggaaagaggcctaca	60˚C	25
			Arhgef12as127b	aatcagcaagtgggatctgg
	Atf2	5194737	Atf2E3S	ctttgccatgaaacagaggac	60˚C	25
			Atf2E5AS	caggggcagtgcatagaaa
	Atp1a3	5385869	Atp1a3S26	ccctacagtttcctcatcttcg	60˚C	33
			Atp1a3AS43	ggtggtggctgaggtcaata
	Bai2	5286600	Bai2s26	tcttcaacaagctcatggctc	58˚C	30
			Bai2as49	ggtaagcgccaggagagg
			Bcl11aS6a	gatgagcccagcagctaca
	Bcl11a	4969426	Bcl11aAS115	ctctgggcacaggcatagtt	60˚C	30
			Bcl11aS215b	caggcccagctcaaaaga
			Bcl11aAS63	ccgaaaactgccacacatc
	Clta	4399984	CltaE4S	gcgataaaggagctggaaga	58˚C	25
			CltaE7AS	ggatgactcgtcaatgtcgtt
	Dlg3	5344442	Dlg3E13S	gagcgagctcgattgaaaac	60˚C	25
			Dlg3E16AS	ttgtcgtgtcactggctcat
	Epb4.1l3	5517310	Epb4.1l3E15S	caaacgagtgggaaaagagg	60˚C	25
			Epb4.1l3E17AS	tggattccacctctgcttct
	Epb4.1l3	4866829	Epb4.1l3E20S	tttcggagacgaggattgag	60˚C	25
			Epb4.1l3E22AS	atgtaggctccggttttcct
	Fam113a	4648309	Fam113aS176	tctcgcacttacttctggcc	60˚C	30
			Fam113aAS31	ccaggcacaaagttcattcc
	Fchsd2	4408143	Fchsd2E10S	ggtacgggactataaccttcagc	60˚C	25
			Fchsd2E12AS	ccatttccgagcctccttat
			Gnao1s83	gtcgcactcagcggctat
	Gnao1	4489479	Gnao1as132a	ggtgagtggggacttcttga	58˚C	23
			Gnao1as87b	gttgaggaagaggatgatggag
	Kif1b	4352234	Kif1bE10S	aaggaccttcttcgtgctca	58˚C	25
			Kif1bE11AS	tcacagatgttaagcccacct
	Kif21b	5130589	Kif21bE34S	acagcaagcacatcttcacg	58˚C	25
			Kif21bE35AS	taggctgctgggtctgatct
	Kif2a	5345537	Kif2aE16S	aggaatggcatcctgtgaaa	60˚C	25
			Kif2aE18AS	ggtggatggtgcattattgg
	Neo1	5491604	Neo1E16S	aaggcatccccctttatgag	60˚C	25
			Neo1E17AS	tcgtgactcagaatggaagc
	Neo1	4604088	Neo1E20S	cgccatactacttcaaaatccag	58˚C	25
			Neo1E21AS	ggtagtcggcttccttttcc
	Plekha5	5343636	Plekha5E22S	aagatgtcatggaggggttg	60˚C	25
		4740762	Plekha5E25AS	gccactgtggttaactctgg
			Rbm9p1s	gggagtcggaggtggagt
	Rbm9	5479607	Rbm95UTR2s	ttccaggaaggaagagagagtg	60˚C	25
			Rbm95UTR3s	ttccaactggttatcatctgctt
			Rbm9EcoRIas	ctgtgggaattccattttgtg
	Rnf138	4323558	Rnf138E6S	tcttctgggcatcctaccttt	60˚C	25
			Rnf138E8AS	ttgcaaggaggcagagatgt
	Rufy3	4321833	Rufy3s158	cttacacccgacccagagc	58˚C	33
			Rufy3as72	tcaagcccttgatgctcag
	Snap91	4960676	Snap91E21S	cctcgggtgtcatagaccttt	60˚C	25
			Snap91E22AS	atgggtcaaaagagctgctg
	Tmem219	5381697	Tmem219s35	cctctgctgggctgcaa	58˚C	28
			Tmem219as75	ccacgtccctgtgactgtc
	Tpd52l2	4473030	Tpd52l2E5S	cacaggctggacagaaaaca	58˚C	25
			Tpd52l2E7AS	ccccactcggtcttcaaat
	Tprkb	5267179	TprkbS26	tgcttccaatctcctgtaatcc	58˚C	30
			TprkbAS41	gctgctgtgatagctgcattt
	Zfp326	5023736	Zfp326E4S	caatcacagtggtggtggtg	60˚C	28
			Zfp326E6AS	tcctcttgcagtagcaatcg
