# Supplementary material for: Comprehensive Analysis of Alternative Splicing and Functionality in Neuronal Differentiation of P19 Cells
Source: PLoS One. 2011 Feb 18;6(2):e16880. doi: 10.1371/journal.pone.0016880 (PMC3041816; doi:10.1371/journal.pone.0016880)
Supplement: Table S2 — List of the 262 DAS exons. (XLS) [file pone.0016880.s005.xls]

## Sheet: Sheet1
Table S2. List of the 262 DAS exons
					Signal Intensity of Gene Level				Signal Intensity of Exon Level		Detection Above Background (DABG)					Normalized Index		Splicing Index			Upstream (p<0.05)		Downstream (p<0.05)					Pathway Analysis & Text-mining
Probe Set ID (Exon)	Gene Probe Set ID	Gene	EntrezGeneID	Day 0	Day 7	Day 10	>50% of probe sets in a gene satisfy p<0.05	Day 0	Day 7	Day 10	Day 0 (1st) p-value	Day 0 (2nd) p-value	Day 7 (1st) p-value	Day 7 (2nd) p-value	Day 0 (NId0)	Day 7 (NId7)	Day 10 (NId10)	SId7 log2(NId7/NId0)	SId10 log2(NId10/NId0)	Strand	Probe Set ID	ABS_SId7	Probe Set ID	ABS_SId7	Splicing Prediction	Probe Set ID Sequence	Splicing Variants	# of Processes	Well-Studied Cell Processes in Neural Cells or Organs 66 DAS genes	# of Processes	Potentially Important 49 DAS genes against 189 Cell Processes from GEX-up genes
5454271	6844348	39696/Gp1bb	14724	100.245	1034.17	700.36	+	106.45	221.585	259.11	0.02	0.06	0.000263983	0.00139	1.0619	0.214264	0.369967	-2.30919	-1.52118	-	4609317	3.11625	5318219	0.374554	AS	CAGCTTTCTAGGAAGAGCCACGGTCAGGAGGTGTTCTAGTTTGGGCATCAATAGGCAAAGTCTTGGATCAGAGGTGGATGGAAACTCGAGCCAGCGCCC	-
5051989	6855144	---/2610110G12Rik	73242	480.555	1446.83	930.785	+	64.18	1920.94	110.115	0.11	0.01	5.86502e-05	1.53e-05	0.133554	1.32769	0.118303	3.31342	-0.174931	-	5345891	0.320688	5313384	0.990312	AS	GCAGAGGGAGACATTAAGCCATACTCTTCCAGT	-
4857648	6855144	---/2610110G12Rik	73242	480.555	1446.83	930.785	+	128.185	1081.89	290.95	0.04	0.00574	6.65583e-06	2.05e-06	0.266744	0.747769	0.312586	1.48714	0.228797	-	4869479	1.26177	5345891	0.320688	AS	TCCCTTCCCCGATCTGATGAGAGTCGATACTGA	-
4324626	6751070	---/Mff	75734	1276.58	2439.2	2177.66	+	71.64	430.91	192.685	0.03	0.01	3.27428e-06	6.34e-06	0.0561187	0.17666	0.0884826	1.65442	0.656912	+	5545905	0.429588	4362032	0.63282	AS	GCTAATCTTTCCTCTGCCCGTGGCATTTTGTCGCTTATCCAGTCTTCTACTCGTAGGGCTTACCAGCAGATCTTG	-
4702602	6971274	---/Cln3	12752	1153.57	384.545	613.14	+	100.48	90.31	81.61	0.08	0.00168	0.01	0.03	0.0871039	0.234849	0.133102	1.43092	0.61172	-	4546000	0.420896	4883079	0.0403528	AS	TAGCTGTGCGACTCTGGACAACTTCATTCCTGACCTTCAGTTGTCTCTGTCTCAGGCTGGTTCTGTCTCATCCGCACAGGTCGGCTCCTGAGACTGGGGCTGGGACTGAGTGCACCCCGGTTTATTTCTTCTGTGTGTATTTGTATATTTTAGAAAACATTATTAAGCCAGGTGTAGTGGTACATGCCTTTCATCCCAGCACTCTGGAGGCATCATGTTATAGCTTAGGGCTATTGTGGGGTATCCACCAGAAAGACGGCTCAGACATGGGTTTAAACCCAGTGGAAAGCCGATTAGTCACCTGGTA	-	1	apoptosis
5059988	6966194	---/Catsperg1	320225	205.6	77.4	130.995	+	157.71	169.465	168.43	0.00447292	0.01	0.00157065	0.01	0.767072	2.18947	1.28577	1.51315	0.745204	-	4736035	0.985825	5023256	0.478778	AS	GGGATCTGGAATAGGAGGGTGGTAGGCCTTTGA	-
5274589	6780777	---/Rnf130	59044	1035.89	1649.95	1265.65	+	9.635	60.96	34.1	0.49	0.09	0.00740956	0.02	0.00930114	0.0369466	0.0269427	1.98996	1.53441	+	4702139	0.499006	4385282	0.00152342	AS	AGCCACAGCTAGCTTGAATGCTAATGA	-
4555864	6869038	---/030046E11Rik		170.89	127.265	71.475	+	127.93	272.245	112.175	0.00200882	0.00578	0.000103842	0.000171	0.74861	2.1392	1.56943	1.51478	1.06795	+	5361739	0.240595	4540839	0.951816	AS	AAAGAGGGAGCTGTCGCTCTCTGCAGCCTCCATGTGTTTCTTGGAAGTACGAGTACACTTGAAGGAGTGTTAAGCTTTCTGATTGCAGTGTGAGTAGATGTCGTGTGACAAGGCAGTAAGAAC	-
4734382	6783737	---/Fam117a	215512	1383.82	344.09	350.45	+	5302.51	4665.15	4440.62	0.000614605	0.00216	0.00185861	0.00273	3.8318	13.5579	12.6712	1.82304	1.72546	+	5566393	1.9244	5010217	0.578605	AS	AGCCTCACCAGCGCCGGGACGGGGGTGGCCGCG	-
4791708	6935983	---/A330021E22Rik	207686	276.375	231.06	469.52	+	26.795	62.53	127.04	0.24	0.03	0.01	0.02	0.0969516	0.270622	0.270574	1.48094	1.48069	-	4909283	2.91215	5161232	0.218076	AS	ATGTGGCTTTACCAGGGATTTGATA	-
4317279	6839420	---/Snx29	74478	85.09	214.93	112.43	+	38.485	20.635	55.725	0.00714531	0.00775	0.01	0.01	0.452286	0.096008	0.495642	-2.23601	0.132063	+	5448200	0.531897	4739051	0.403121	AS	AAGATCAGAGTTTGTCGGATTTTGAA	-
4648309	6890908	---/Fam113a	319513	448.18	357.83	221.855	+	23.21	2.355	3.64	0.01	0.00192	0.05	0.45	0.0517872	0.00658134	0.0164071	-2.97614	-1.65827	-	4970872	0.901488	5301063	0.445195	AS	CCCTATGAATTCAAATACAATGCAATGGAGG	-
5381697	6971307	1110032O16Rik/Tmem219	68742	62.135	131.015	141.38	+	808.67	454.49	697.205	5.4378e-05	0.000179	0.000222011	0.00019	13.0147	3.46899	4.93143	-1.90756	-1.40007	-	4887578	0.499525			AS	TTGCATCTCTGTCTGGCTCATCACCCACCTTTGGTCTGTGCCACTTTGATCCTGCTGCTCCTTGGCCTTTCTGGCCTGGGCCTTGGTGGCTTCCTCCTCACCCACACAACTGGCCTCCGTAGCCCTGACATTCC	-
5606143	6769747	1200009F10Rik/Ikbip	67454	97.715	299.465	297.68	+	190.75	182.39	182.895	0.00307796	0.03	0.00105859	0.00153	1.95211	0.609053	0.614401	-1.68039	-1.66778	+	5537804	0.192279	4979681	1.12115	AS	CAAAAATTAGGACAAGGAGATAGTTCAATAAATGAGAGGCTTGCTGTGTAAGCACAAGGACCAGGATCAGGGTTTAATACCCGACACTGACATAAAAAGCTGTGTCTTGCCGGGCG	-
4685844	6785236	1810032O08Rik	66293	644.67	377.33	457.975	+	322.515	499.785	219.505	0.00152857	1.17e-05	4.88338e-05	4.68e-05	0.500279	1.32453	0.479295	1.40468	-0.0618205	+	4546837	0.539766			AS	AGCCTCCTAAGTATCGTCTCCTTGATGGCACAGAAACAAGTGGCGGGCTTGGGGGGGGGGGGGCTTTGCTCAGCCCAGCCTTAGTAATGCAGTGTACACTGTGTCCTTTTTCTCTATGGAATCTGGGGGGTGGATATGGGCTTACACTAAAGTAGCTGTACTTGTGGAATTCTCTGCAGGGTGGCTCTGCTTGCCTTCACTTCTGAGTGGACTCAGGTTCAGGTCCTCAGGGATTTGGTTGAATATAAATACTCTGATGTTTCATGAGAAACCTTTTTTTGGCCACTTACCAGGAACTTCTTAAAACTTTCTTTTAAAAAAAAAGTTAGCAGCCTGCTTCTGAACTTGGCTGGTGCCTG	-
5052177	6836584	1810044A24Rik/Trappc9	76510	203.245	336.54	269.67	+	1297.88	783.455	945.08	2.15302e-06	1.29e-06	1.74656e-05	5.04e-06	6.38577	2.32797	3.50458	-1.45579	-0.865618	-	4676621	0.445207	4698503	0.323676	AS	GTGAGGCGAGCGTGGAGGGCCTCCTGAACCAGCTCATCCTGGAACACC	-
5503279	6971700	2010208K18Rik/Mettl10	72096	187.66	352.195	130.81	+	120.15	30.635	17.895	0.000745388	2.38e-05	0.00780415	0.00224	0.640254	0.0869831	0.136801	-2.87984	-2.22656	-	5267427	1.30208	4596215	0.507419	AS	ACATGGTTTCTCTAATATAACTGGGATTGATTATTCTCCTTCTGCAATTAAGCTTTCTGCAAGTATTTTAGAGAAAGAAGGGCTATCTAACATTAACTTGA	-
4615423	6892104	5430432M24Rik/Fam110a	73847	446.895	285.24	213.64	+	211.92	369.005	232.83	0.01	0.02	0.00692417	0.00472	0.474205	1.29366	1.08982	1.44788	1.20051	-	4663566	0.040507			AS	CTCCAAGTGAGGACGACCCGAAACAAAACTAGGGGCTTTCCCGGAGTCCTCCTGATCTACTTACTCCTTGGGAGCCTGAAGGGAGGGACGAAATCGGGCTACGGCACTGGAATA	-
4865869	6763389	6430517E21Rik/Fam5b	240843	120.39	236.07	138.1	+	416.28	272.05	240.25	0.03	0.00933	0.01	0.05	3.45776	1.15241	1.73968	-1.58518	-0.991016	-	4804851	0.214639	4460564	0.992636	AS	ATGCTCGCTGCTCCACGGCAAGGCAGCAGGCAAGTGGTCTAAAAGCTGCCGCCGCGGCGGCGGCGGCGACAGCAAAGCCCAGAGCAGGAGAATTTGAAAAGAGACATCCGTTCCCTCTCACAAGCTGAGGG	-
4413421	6868386	A230083H22Rik/Prune2	77754	340.025	95.015	144.57	+	283.125	224.805	223.655	0.00790236	0.01	0.01	0.01	0.832659	2.36599	1.54704	1.50665	0.893708	+	4385108	0.280495			AS	ACTGAGGGAGGCATCCGAAGCAGCTAA	-
5507375	6844447	Abcc5	27416	347.375	494.28	565.045	+	24.75	216.355	103.1	0.28	0.11	7.1962e-06	1.27e-06	0.0712487	0.437717	0.182463	2.61907	1.35667	-	5020801	0.0608487	5235023	2.3254	AS	ATTCCCTCCTCGGTGAAAGCTGCCATCCTGATGCATTGTACTCCAGACTCTGGAAGCAGATATGGCTCTGCCATGCATTTCCTCTACTGTGTATAGTTGCAAGTGGGAGGCCAGCCCATCTGTGTGATGGCTATCCCCGTTCGGCTCTGTATGTTCCCACCAAATGTTCCTGATGCCCCTGCTAATGTACAGTGTTTGTGAGATGCTCTTTGAACATGGTATC	+	1	relaxation
4987109	6749817	Abi2	329165	1280.9	1190.33	793.425	+	357.68	1059.9	424.59	0.00719424	0.01	0.0020555	0.00103	0.27924	0.890433	0.535136	1.673	0.938399	+	4341971	0.14026	4610974	0.190409	AS	TTGCTGATGGCTTCACTTCTCCAAC	+
5570221	6874001	Ablim1	226251	231.825	377.24	238.255	+	242.71	1347.97	406.255	0.08	0.27	0.01	0.00723	1.04695	3.57324	1.70513	1.77104	0.703682	-	4454657	0.550423	5522638	0.385172	AS	GCAATGAGCCGTCCAGCGGCCGGAACTCCCCTCTCCCCTACCGGCCCGACAGCCGCCCTCTAACTCCAACTTACGCTCAGGCC	-			1	regulation of cell shape
5471089	6789817	Abr	109934	960.69	1671.78	844.28	+	51.395	259.305	92.62	0.02	0.01	2.82997e-05	5.56e-07	0.053498	0.155107	0.109703	1.53571	1.03605	-	5443219	0.112142	5118114	0.167002	AS	GGAAATCCTGCTCATCATTCGCTTCTGCTGTAACTG	-
5518088	6792500	Acox1	11430	862.44	1380.92	1907.04	+	213.6	64.6	166.375	0.000330619	7.34e-05	0.00267016	0.01	0.247669	0.0467802	0.0872425	-2.40444	-1.50531	-	4408327	0.230199	4895692	0.23607	AS	GTTGGCCTCAATTACTCCATGTTTATCCCTACCTTGCTGAATCAGGGCACCACTGCTCAGCAGGAGAAATGGATGCACCCGTCCCAAGAACTCCAGATAATTGGCACCTACGCCCAGACGGAGATGG	+			1	Lipid degradation
4582910	6929908	Acox3	80911	143.285	291.52	309.02	+	46.495	25.99	61.455	0.01	0.00676	0.00372264	0.00443	0.324493	0.0891534	0.198871	-1.86383	-0.706358	+	4515865	0.433544	5287559	0.572305	AS	CCACAGTTTTCGTTTCTGGTTCTGAGAAGCATTTCAAGTACCTTGAGAAGATCTATAGCCTGGAG	-
5291502	6758001	Aff3	16764	819.865	602.635	329.595	+	46.335	476.29	206.665	0.08	0.33	5.64664e-05	2.43e-05	0.0565154	0.790346	0.627027	3.80577	3.47181	-	5543756	0.0421027	5443183	0.129152	AS	GGGTGAAGATATCCTAAGCCAGAGGAATGATTCTCTAGTTCTGGAAGT	-
4671032	6980952	AI316807	102032	317.775	780.94	894.29	+	124.98	80.22	113.61	0.01	0.03	0.02	0.04	0.393297	0.102722	0.127039	-1.93687	-1.63034	-	5520957	0.158551			AS	CCAGATTCAGTAAACCGGCCAAGCTTGGTCCAGCTCCCGATGGACAGG	-
5386225	6947936	Aldh1l1	107747	1927.38	468.255	1441.9	+	1847.21	1778.94	2371.53	2.17722e-07	1.34e-06	2.9267e-05	4.76e-06	0.958402	3.79908	1.64472	1.98695	0.779136	+			4607660	0.176857	AS	AGAAGGATGGCGTGCCCGTGTTTAAGTTCCCTCGGTGGCGGGCTCGAGGACAGGCTCTGCCCGAGGTCGTGGCCAAGTACCAGGCTCTGGGTGCAGAACTCAACGTGCTCCCCTTCTGCAGCCAGTTCATACCCATGGAGG	-
5375456	6768609	Ank3	11735	755.035	534.96	322.605	+	22.97	238.365	75.065	0.17	0.04	1.37957e-05	1.04e-05	0.0304224	0.445575	0.232684	3.87246	2.93516	+	4953526	3.09922	4403039	0.128223	AS	CCCAGAAACGATGAATGAAGTCCTCGATATGTCAGACGATGAAG	-	1	morphogenesis
5060679	6768609	Ank3	11735	755.035	534.96	322.605	+	1845.06	132.315	111.27	0.01	0.00217	0.04	0.05	2.44367	0.247336	0.344911	-3.3045	-2.82475	+	5611324	0.197198	5249768	0.0926269	AS	GTGGACCTCCAGTGGTAACCGCAGAGGACACTTCTTTAGAAGACAGCAAAATGGACGATTCTGTAACTGTAACAGACCCGGCCGACCCACTGGACGTAGATGAGAGCCAGTTGAAGGACCTGTGTCAGAGCGAGTGTGCTCAGTGCTGGGCGAGTGTGCCCGGGATCCCAAACGACGGTCGGCAGGCAGAGCCACTGAGACCGCAGACTAGAAAAGTAGGCATGAGCTCTGAACAGCAGGAAAAAGGAAAATCTGGTCCTGATGAGGAAGTGACAGAAGACAAGGTCAAATCTCTGTTTGAGGACATTCAACTTGAAGAAGTAGAGGCTGAGGAGATGACAGAAGACCAGGGGCAGGCTATGCTTAACCGTGTTCAGCGAGCAGAACTGGCAATGTC	-	1
4335981	6939868	Ankrd17	81702	1255.72	951.195	704.72	+	366.21	790.13	361.55	0.000346971	6.75e-05	1.3124e-06	1.66e-06	0.291632	0.830671	0.513041	1.51013	0.814922	-	4541572	0.37476	4865966	0.290521	AS	GCCAGCATCTGGGACTATTTACTTCTGTTGGGGTTGGAGAGCAGCTTTCCGAGGGAGACTATGCACGGTTACAGCAAGTGGATCCTGTTTTGCTTAAAGATGAACCCCAGCAGACTGCTGCTCAGATGGGTTTTGCACCAATCCAGCCTCTGGCGATGCCTCAAGCTTTGCCTCTGGCAACGGGTCCCTTGCCTCCAGGGTCCATCGCAAATCTTACAGAACTTCAAGGAGTGATAGTTGGACAGCCAGTACTGGGCCAAGCACAGTTGGCAGGGCTGGGGCAAGGAATTCTCACTGAAACACAACAAGGGTTAATGGTAGCCAGCC	-			3	DNA replication, G1/S transition, S phase
5436077	6959817	Ankrd27	245886	936.825	385.04	324.87	+	62.22	69.605	48.015	0.06	0.0086	0.01	0.00812	0.0664158	0.180773	0.147798	1.44458	1.15402	+	4565961	0.269935	4829189	0.0133559	AS	GGCTGTTCTTTCATCGTCTCCCAAGCCTGGAGCCTCAGCTGGTTAATCGTTTTGAAGTTTGAGAGCTACTCAAGAAACTGAACGTTAAGCCCTTAATTGATTGTGAGAGCTGGTGTGATACCAGTGGGATTTACACTGTCAGTAGCCGGCTCCATTAATCCTGCCATCTTCAGGAGCCCGAGTGTGGGGAAGGGAGCCAGATACATCAGATAAGGACTCTTTGGCCTTATTATTGCTTCCTTGGTTGGTGAGCTTTGGTGAGAGAGAGCAGATCTGTTTCTATGTAAATTATGGGAGTCTTAAGCTCAGGTTTCACCACGGGCCTGTTTTATGTACTA	-
5384786	6795041	Ap4s1	11782	254.38	387.655	307.13	+	6.285	25.37	18.185	0.04	0.02	0.00213987	0.1	0.0247071	0.0654448	0.0592095	1.40535	1.2609	+	5103842	0.195022	5269499	0.677627	AS	GCCTTCTATAGTTCCTATCCCATAGTTCCTAAAGAGAAAACAATTCTTGTGTACACATTTTTCTCTTAACAGAGAGCCACAATTTTACTTGGTAACTGTAAGCTTGCTTTTC	-
5391818	6970134	Apbb1	11785	469.845	883.67	459.555	+	418.36	283.685	485.32	0.00143356	0.00386	0.00148122	0.00243	0.890421	0.32103	1.05607	-1.47178	0.246139	-	5486110	0.175706	5027091	0.000538073	AS	GAGGTTCCTTAGTATGGTGGTCTTGGCCCCTCCCTCGAGAACTCCAGGCGGAGG	+	1	RNA splicing
5113528	6938797	Apbb2	11787	293.26	585.21	406.155	+	31.42	305.935	178.925	0.00248731	0.00809	1.01253e-06	6.7e-07	0.10714	0.522778	0.440534	2.2867	2.03975	-	5344585	0.737558	4827469	0.525837	AS	CTGAATGGGGGAAAGATTAATAGTGACATTTGGAAG	-
5513087	6996432	Aph1b	208117	101.02	415.885	268.065	+	204.225	268.995	294.445	0.0012789	0.01	0.00110807	0.000421	2.02163	0.646801	1.09841	-1.64412	-0.880103	-	4476158	0.640028			AS	GCGGTGTTCTTTGGTTGCGCCTTCATCGCCTTCGGGCCCGCGCTCGCTCTTTATGTCTTCACCATCGCCACCGA	-
5477899	6994356	Aplp2	11804	2932.47	2850.66	4169.39	+	187.525	749.355	854.15	0.00619426	0.01	1.61546e-05	3.43e-06	0.0639479	0.26287	0.204862	2.03938	1.67969	-	4792653	0.0421744	4700788	0.198283	AS	ACACTCAGCCGGAGTTGTACCACCCAATG	+	4	cell migration, synaptic transmission, lipid peroxidation, axon cargo transport	_
4384597	6957044	Apobec1	11810	649.35	93.975	307.275	+	188.955	8.47807	57.015	0.000335296	5.35e-05	0.23	0.8	0.290991	0.0902162	0.18555	-1.68952	-0.649163	-	5541482	0.626593	4535725	0.720666	AS	TACAGATCTCAAGTTGCTACTGACGCTCAGGAATGAGTCA	+			2	RNA editing, protein folding
5607970	6926387	Arhgef10l	72754	519.925	450.43	695.985	+	46.96	138.01	17.49	0.11	0.0026	5.30464e-05	9.47e-05	0.0903207	0.306396	0.0251299	1.76227	-1.84565	-	5334917	0.0451758	5492744	0.296152	AS	TCTCCAGACCTGACTAGGCTAAAGGAGAGATACGTCAGGACTAAGAGAGACATCTTGGCTTTGAGAGTTGGGGGTAGAGACATGCAGGAGCTGAAGCTCAAGTGCGATTGTA	-
5209805	6994954	Arhgef12	69632	409.66	1133.91	987.425	+	492.365	501.3	793.535	0.00358043	0.02	0.01	0.00721	1.20189	0.442099	0.803641	-1.44286	-0.580678	-	4790307	0.439212	4598753	0.358383	AS	TAAAGCAGTCGGTGTCGTGGGAGTCCTGTGGGCTGCAGCGCCTGCCTCGGCTGTAG	-
4546232	6748553	Arhgef4	226970	1060.25	208.465	429.02	+	918.655	758.425	1148.66	0.00127116	0.00701	0.00455787	0.00186	0.866451	3.63814	2.67742	2.07001	1.62765	+			5045861	0.376873	AS	CGCAACGCCTGGTGGTGCCCTGCGCGCCCTGCTGCGCTGCAACTTGCCCCCGGGCGCCCAGCGCGTGGTGGTCTCCGCTGTGCTGGCGTTGCTGGTCCTCATCAACGC	-			1	cell cell contact
4852551	6998217	Armc8	74125	659.1	615	364.145	+	180.48	496.445	183.89	8.24562e-06	0.000115	2.218e-08	1.69e-07	0.273828	0.807228	0.504991	1.55971	0.882988	-	5583519	0.221928	4779468	1.10512	AS	GCCATGCTGGAATGATACATAACTGGCCTGCTGATTTTGTCATTAATATGAATCATTATGTTGCACACTTTTGCATGTGTTCTGATAAAAATCATTTCTAGCACTGTGAAGCTTTAGACACCTTG	-
4681216	6998596	Armet	74840	1434.95	3250.64	3255.39	+	12.945	8.69	13.08	0.64	0.00508	0.04	0.007	0.00902122	0.00267332	0.00401795	-1.75469	-1.16686	-	5427345	0.241683	4557623	0.917192	AS	GAGACTAATAATTACTTACCATCTCCTCC	+
4904628	6919596	Asph	65973	1089.69	2371.68	1733.13	+	0.0037	20.12	3.75	0.49	0.9	0.00597588	0.02	3.39546e-06	0.00848346	0.00216371	11.2868	9.31568	-	5278828	0.352522	5194887	0.305492	AS	AAGGACTTCCGTTATAACTTATCAGAGGT	+			2	Ca++ export, ER Ca release
5194737	6887859	Atf2	11909	2230.16	1500.02	1163.53	+	96.475	233.445	138.1	0.00297702	0.00117	2.20779e-06	3.24e-05	0.0432592	0.155628	0.118691	1.84703	1.45613	-	4796685	0.0276905	4614875	0.0191855	AS	TCCCACAGAGAAAATCCCAGGCTCATATAGCTTCACTG	-	6	cell cycle, taste, cell survival, DNA damage recognition, cell death, apoptosis	_
5385869	6965901	Atp1a3	232975	189.195	1233.2	393.3	+	196.495	196.04	143.145	0.00297476	0.00236	0.00062313	0.000309	1.03858	0.158968	0.363959	-2.70781	-1.51277	-	4399944	2.40679	4342444	0.587527	AS	TTCACTCTCTTTCCAAGTGCGACTGTGTGTC	-			1	potassium ion transport
5286600	6917353	Bai2	230775	296.255	1153.66	826.975	+	709.96	668.02	1046.05	0.00579786	0.00761	0.0071616	0.00078	2.39645	0.579044	1.26491	-2.04915	-0.921862	+	4533729	0.254365	4427177	0.364431	AS	TGCTCCTTCCCTGCTCAGCGTGTGGAGCGGTCCCCAGCCCCCTGCTCAGCTCAGCCTCGGCCAGGAATGCCA	-
4899873	6779432	Bcl11a	14025	693.955	2211.84	847.385	+	1292.18	1188.38	1682.79	0.000831623	0.00145	0.000437	0.000476	1.86205	0.537282	1.98586	-1.79314	0.0928683	+	5461923	0.611726	4969426	1.43494	AS	GAACGACCCCAACTTGATCCCAGAGAACGGGGATGAGGAGGAAGAGGAGGACGACGAGGAAGAAGAAGAAGAGGAGGAAGAGGAGGAGGAGGAGCTGACGGAGAGCGAGAGGGTGGACTACGGCTTCGGGCTGAGCCTGGAGGCTGCACGCCACCATGAGAACAGCTCTCGGGGCGCA	-			1	hematopoiesis
4969426	6779432	Bcl11a	14025	693.955	2211.84	847.385	+	2194.62	2587.16	2460.2	0.01	0.06	0.01	0.03	3.16249	1.16969	2.90328	-1.43494	-0.123377	+	4899873	1.79314	4509730	0.19928	AS	TGGTGGGCGTGGGCGACGAGGGCCGCGCCCTGCCCGATGTCATGCAG	-			1
5411420	6881031	Bcl2l11	12125	284.56	210.305	208.2	+	74.005	261.215	59.335	0.08	0.000627	0.000534917	0.00937	0.260068	1.24208	0.28499	2.25579	0.132023	+	4438003	0.248665	4366918	0.17401	AS	TCAGTTGGAGAATCTTAACCAAGTGGCACAAAATATCCACGGTGATGCCTGGTAC	+	4	neuronal death, RNA splicing, apoptosis, cell death
4489612	6791989	Bptf	207165	2007.54	864.7	704.72	+	257.555	335.14	211.25	0.00132232	0.0029	0.000632176	0.000103	0.128294	0.38758	0.299764	1.59504	1.22438	-	4723688	0.483203	4552724	0.0528093	AS	CTCTCAGATCCAGTCGCAGGTTGTGGCTCAGATACAGGCCCAGCAAAGTGGTGTGCCCCAGCAAATCAAACTTCAGTTGCCCATTCAAGTTCAGCAAAACAGTGCTGCGCAGACTCAGAGTGTGGTCACAGTGCAGGCAGCCAGTGTGCAGGAGCAGTTGCAGAGGGTTCAGCAACTCAGGGACCAGCAGCAAAAGAAGAAGCAGCAGATAGAAACTGAGCGTGAACACACCCTCCAAGCTT	-
5491999	6965233	Brsk2	75770	159.58	700.905	423.31	+	333.145	455.465	455.845	0.06	0.16	0.02	0.02	2.08764	0.649824	1.07686	-1.68375	-0.955042	+	4573863	0.178016	4975410	1.78682	AS	CAGCGCCAGGACTAAGCTGGGGTGCTGGGC	-
5254415	6965233	Brsk2	75770	159.58	700.905	423.31	+	215.565	346.61	231.71	0.01	0.01	0.00170238	0.000185	1.35083	0.494518	0.547377	-1.44975	-1.30324	+	4775058	1.56647	5069890	0.231643	AS	CATCTGCATCCATTGCTCCACCTTGCCAGGCTGCA	-
5259128	6848147	Brwd1	93871	462.69	489.66	292.155	+	360.865	982.705	573.745	8.03783e-05	8.98e-06	1.20576e-07	1.5e-07	0.779928	2.00691	1.96384	1.36356	1.33226	-	5385611	0.581064	5188791	0.113533	AS	AGGCCCTGTTTCTGCTCGTGTTTTGTGCTAGTGCCAGAGGACGCCTTCCTTCTATTCATGTGAAACACGGCATGCCTGTCAGTTAGGGGCACCTGAGCTCCGCTCAGTAGAGGTTTAGCACGATGCCTCTCCCTTGCTTGTTTCAAAGTTGTGAAGCAGGAGTGGAGCCCAAGGTCTGTGTGTTGGCCTCTGTTCTTCTGTGACCTCCAGTGGGGCAGGTACTTCCCTTAGTGCCGTTCCTTTAGTTAGATCCAGTGGGGATGCAACTTTAGAAGGCTCTCGCAAACCCTGTGTATG	-
5452502	6970568	Btbd10	68815	340.715	630.435	360.65	+	25.44	14.36	16.055	0.46	0.13	0.00374146	0.00533	0.0746665	0.0227779	0.0445168	-1.71283	-0.74611	-	5205542	0.13782			AS	AAATGGAACACCTACATTTCTAACTGG	-
5409928	6819510	Cab39l	69008	505.255	314.92	185.035	+	40.04	63.685	30.875	0.000429232	1.83e-05	1.3577e-07	0.00052	0.0792471	0.202226	0.16686	1.35154	1.07421	+	4903712	0.168157	5539467	0.455445	AS	TTTGTTAACCAGACATAAAGTATTGGTAGCAGACTTCTTAGAACAAAATTATGACACT	-
4683815	6885345	Cacna1b	12287	262.71	890.04	374.27	+	112.48	149.33	137.125	0.12	0.01	0.02	0.00862	0.428153	0.167779	0.36638	-1.35156	-0.224785	-	4916513	0.148036	4489683	0.721897	AS	CTCTTCTGTGTGGGCTAATCTGCCCCAGAAGACTCTGG	+	3	synaptic transmission, RNA splicing, Ca++ export
4719275	6956902	Cacna1c	12288	116.82	450.515	379.55	+	14.95	171.63	48.365	0.23	0.3	0.00709698	0.01	0.127975	0.380964	0.127427	1.5738	-0.00618475	-	5481792	0.65443	5472634	0.178604	AS	GCTGAACATACCCAATGCTCTCCCTC	-			1	regulation of action potential
5217099	6956902	Cacna1c	12288	116.82	450.515	379.55	+	6.875	109.84	60.955	0.1	0.04	3.26481e-07	4.11e-06	0.0588512	0.24381	0.160598	2.05061	1.44831	-	5597025	0.658016	5062840	1.11051	AS	TGGCCCTGGATCTATTTTGTAACACTAATCATCATAGGGTCATTTTTTG	-			1
4491180	6956902	Cacna1c	12288	116.82	450.515	379.55	+	136.425	205.56	239.575	0.04	0.13	0.0074329	0.00724	1.16782	0.456278	0.631208	-1.35584	-0.887633	-	5558637	0.0894865	5254271	0.0855304	AS	CCCGAAGGGAGCAAGAACCACTGCGGATCCACGGGTTCCTGGATTTGCGCGAGAGCCGCCGGCCTCGGAGGAGGGATCCATCCCGAGCCGCTCGCGGCTGTTGCTGCATTTCTTC	-			1
5488682	6785758	Camk2b	12323	308.51	177.83	84.13	+	34.265	86.94	33.64	0.1	0.17	0.02	0.00143	0.111066	0.488894	0.399857	2.1381	1.84807	-	4570472	0.0534684	5085760	0.850671	AS	GAGCCTCAAACCACCGTTATCCATAACCCAGTGGACGGGATTAAG	-	1	cell survival
4333262	6814407	Cast	12380	425.43	822.63	819.915	+	51.105	37.085	45.015	0.03	0.04	0.01	0.06	0.120126	0.045081	0.054902	-1.41395	-1.12961	-	4679154	0.11566	4859834	0.201509	AS	GCAAGAAAAGCTTCGTGAGGGTGAACGAAAG	-	6	apoptosis of neutrophils, action potential amplitude, protein degradation, apoptosis, necrosis, cell death	_
4675333	6945004	Ccdc136	232664	442.805	546.15	673.58	+	43.565	182.59	110.785	0.36	0.28	0.03	0.01	0.0983842	0.334322	0.164472	1.76474	0.741343	+	4543075	0.013252	4409253	0.0485779	AS	CCAAGGTGCTGACCAAGTTGCAGGCAGTGAAGGCCCTGTACCAAGTGAGCCAGGAAGAGCACTGCCAGCTGCAGCAACGGATGCACAGGCTGCTGGCCAAGCAGAAGGAGCTCACAGAGGAGCTGCAGTGCTGCGAGAAGGAGCTGAGGGAGTGCATGGAGAGCCTGGGGAAGCCCCTGCCTCCCCAGAGTGACAAGTGCGA	-
4795129	6772382	Ccdc28a	215814	126.585	68.84	138.425	+	54.08	100.5	118.575	0.02	0.00218	0.00305068	0.000684	0.427223	1.45991	0.856601	1.77282	1.00363	-			4555089	0.653997	AS	CTTCAGTTCCGGGGATCTGAAGCCTTCTTCTTGCCTCTGAGGGCACCAGGCACACATGTGCTGCACATGCTTACATTTGGGCAAAGCACACATA	-
5483975	6786914	Ccdc85a	216613	830.335	190.4	148.065	+	113.9	118.07	57.62	0.02	0.03	0.04	0.02	0.137174	0.620116	0.389153	2.17653	1.50434	-	5556803	0.202193	5397327	1.67511	AS	CTCAGCAGCCTGAACCTGTGGTACATTCTCTTAAG	-
4932098	6923212	Cdkn2a	12578	130.905	1090.62	595.805	+	729.86	854.02	893.79	0.004593	0.00276	0.000745551	0.00198	5.57549	0.783063	1.50014	-2.8319	-1.894	-	5354459	0.547942			AS	GGCACTGCTGGAAGCCGGGGTTTCGCCCAACGCCCCGAACTCTTTCGGTCGTACCCCGATTCAG	-
5190192	6963004	Centd2	69710	418.76	163.15	230.595	+	838.53	119.15	309.34	1.40247e-07	6.77e-08	0.000595549	0.000167	2.00241	0.73031	1.34149	-1.45516	-0.577907	+	5553113	0.664642	5534373	0.495528	AS	TCCATCTGGGCATTGGTATCACCTTTATCGACATGAATGTGGGCAATGTCAAGGAAGTGGATCGGCGCAGCTT	-
4402626	6869537	Cep55	74107	481.235	787.655	202.665	+	801.405	484.935	259.825	8.45019e-09	2.58e-08	1.91081e-08	2.9e-08	1.66531	0.615669	1.28204	-1.43556	-0.377347	+	5047902	0.850207	4334451	0.119683	AS	GGCTGCCTTGAGAGATCTGTTCGCAAATATCAGCAAAA	-			1	cytokinesis
4799852	6775846	Chpt1	212862	96.48	263.345	202.685	+	330.09	219.6	208.72	0.01	0.01	0.03	0.01	3.42133	0.833887	1.02978	-2.03663	-1.73223	-	5377239	0.457646	4546054	0.464537	AS	CAAGAAGTTTTCTTCCGGGCTGGTG	-
4867332	6933697	Cit	12704	755.17	543.68	290.33	+	1673.03	57.805	104.735	0.00855297	0.00284	0.21	0.24	2.21543	0.106322	0.360745	-4.38108	-2.61854	+	4441587	0.22201	4457337	0.183128	AS	GGCCTCCGTCCTTGCTCCAGGATCCTCCAGTCAATATATGCCGAGGGATCTGCCGGG	+			2	cell division, cytokinesis
4399984	6913045	Clta	12757	3726.57	3215.39	2938.05	+	164.18	1175.7	533.04	0.000379812	0.000113	3.11742e-08	1.52e-08	0.0440567	0.365649	0.181426	3.05303	2.04195	+	4595617	0.0754771	5450738	0.339688	AS	TTTCTACAAACAACCCTTCGCTGACCTGATTGGTTATGT	+	1	neurotransmitter secretion
5022969	7020425	Cnksr2	245684	266.84	256.83	75.365	+	5.02	42.115	1.365	0.21	0.15	0.00292427	0.00119	0.0188128	0.16398	0.0181119	3.12374	-0.0547781	-	4440954	0.388823	4477498	0.190614	AS	GCAAGCTACGACCTATATCTATGCCAGTGGAATATAATTGGGTGGGGGACTATGAAGATCCAAATAAGATG	-			1	intraflagellar transport
4782178	6758414	Col5a2	12832	361.18	1577.67	1183.45	+	315.865	529.445	629.22	0.02	0.02	0.00131055	0.00179	0.874536	0.335586	0.531681	-1.38184	-0.717958	-	5551919	0.0533102	5534770	0.222056	AS	ATGATGGTACCCCAGGACGGGATGGTGCTGTTGGA	-			1	ECM proteins
5236087	6786621	Commd1	17846	171.7	296.07	104.035	+	139.965	84.905	145.5	0.00251826	0.00037	0.01	0.00385	0.815172	0.286773	1.39857	-1.50719	0.778774	-	4417531	0.41701			AS	ATTCACACTGGAGCTGTCGTCCTGCGTACCATCTTCCATTAAAGAGAGAGAGGGCTGCTTGGCATTCTTCTTCCGACTGGTACTGAACATACA	-	1	brain development
4871046	6947737	Copg	54161	1575.4	2617.82	1823.94	+	12.79	55.805	10.26	0.27	0.04	0.000707824	0.02	0.00811857	0.0213174	0.00562519	1.39273	-0.529326	+	4924073	0.311678	4585957	0.736793	AS	CCAGCATGGAGCTTTCATAAGTCTTTAGATAGTGCTAAGGAAAAGAAAAACAGGGTGCAGGAAGTTAATGAGCAAGTCTATT	-
4476877	6935498	Cpsf4	54188	478.275	387.75	258.675	+	96.76	332.575	87.38	0.07	0.00388	0.00243022	0.01	0.20231	0.857705	0.337798	2.08391	0.739592	+	4744684	0.0648094	5499687	0.771868	AS	CTGGCCTGCAGAGATGGTCTCATTACCCAC	+
4975979	6983184	Crtc1	382056	119.75	291.275	223.98	+	319.815	299.455	399.65	0.02	0.1	0.04	0.02	2.67069	1.02808	1.78431	-1.37725	-0.581845	-	5095233	0.0839554	4812490	0.0405984	AS	GCACCGTGTACCTCTCGCCTCCTGCGGACA	-
5305033	6908048	Csf1	12977	86.595	1000.73	532.37	+	106.15	182.795	125.9	0.01	0.04	0.00099543	0.000917	1.22582	0.182662	0.23649	-2.7465	-2.3739	-	4537348	0.210227	4494094	1.54064	AS	TCACCATCCTGGACACACTCGTTTGTCAATGTCCCTCTGAAAATGTGGCGCCCAGCCCTGGACACAGTACTCCAGATGTTGTCTGACCAGCTCAGAGTACAGTGGGACGGTTGTCTTCCTTGATCTGGACAGTACTCTTCTACTCGTGCAGA	+	3	regulation of bone formation, microglia differentiation, microglia differentiation	_
5413049	6879659	Cstf3	228410	920.06	669.715	320.47	+	80.245	786.08	73.845	0.03	0.00283	1.17843e-05	0.00262	0.0872171	1.17375	0.230427	3.75037	1.40163	+	4625191	0.423293	5014225	0.718249	AS	AGCATCTGATGGCAATTACAGCTTACACTATAGTGACAGAAAAGAAGTTAGGAACATAGTATA	-
4579194	6884523	Cugbp2	14007	205.285	1054.57	1025.35	+	29.31	50.185	48.85	0.12	0.04	0.00833169	0.00808	0.142777	0.0475881	0.0476423	-1.58509	-1.58345	-	4334768	0.0273331	5576962	2.22809	AS	ATGCGCTGTCCCAAATCCGCTGTTACTATGAGAAATGAGGAGCTGCTTTT	+	2	RNA editing, RNA splicing
5264295	6900707	Dbt	13171	629.29	477.285	465.57	+	186.885	410.28	141.28	0.00210427	4.81e-06	1.78196e-05	0.000503	0.296978	0.859612	0.303456	1.53333	0.0311334	+	4676434	0.124112	4647933	0.255486	AS	AGGGACAGGTTGTTCAGTTCAAACTCTCCGACATCGGAGAAGGAATTCGAGAAGTAACTATTA	-			1	protein degradation
5344442	7012845	Dlg3	53310	717	773.96	399.91	+	5.19	235.27	43.355	0.47	0.14	4.65186e-09	8.64e-09	0.00723849	0.303982	0.108412	5.39215	3.90469	+	4986744	0.313751	5113901	0.12596	AS	CCTGGGTTAAGTGACGATTATTATGGAGCAAAGAACCTG	+	1	synaptogenesis
4845570	6929457	Dpp6	13483	538.09	124.445	111.725	+	246.25	274.475	189.765	0.05	0.05	0.01	0.02	0.457637	2.20559	1.6985	2.26889	1.89199	+	5379463	0.0130772	5228102	0.0291655	AS	CCAGCGCCTCAGGAAAATCTGTACAGCAGCAG	-			1	regulation of action potential
5370542	6748525	Dst	13518	1117.17	488.4	533.59	+	138.39	163.75	129.165	0.00418465	0.01	0.00166797	0.0026	0.123875	0.335278	0.242068	1.43648	0.966527	+	5088510	0.373338	5496088	0.736592	AS	CCCATCGCTGTATTTTTAAGGAAAGATCTAAAGTTGGCAGAAGAATTCTTAAAGTCTTTTCCTAGTGACCTTCCCAGAAGACATCATGAGGAACTGAGCAAAAGCCACCAACGTTTACAGAACGCCTTCTCGTCCCTCAGCAGTGTGTCCTCAGAAAGGATGAAACTGATCAAGCTTGCAATCAACTCTG	-
5566371	6859406	Dtna	13527	2328.29	741.455	1498.36	+	89.455	84.265	99.665	0.000223045	8.19e-06	0.000259903	8.49e-06	0.0384209	0.113648	0.0665161	1.56461	0.791811	+	5549439	0.194158	4569669	0.356217	AS	GTAATGCATGAAATTATCCCCCTTGAGGAGAGAA	+	2	viral life cycle, regulation of synapse
5450163	6941645	Dtx1	14357	170.385	345.46	154.06	+	123.92	95.95	124.2	0.04	0.03	0.04	0.06	0.727294	0.277746	0.806179	-1.38877	0.148562	-	4803833	0.304106			AS	ACCACGCGGGTCTCTGGGATTAGAATCTTGTTGTCAGGCTTGGTGGCAAGCACCTTCCCCTGCTGAGCCATATCGGAGGCCCAGTCTCCATGTCTTGAATCTCCCTGTCTGCGCTGATCCCCTTCCTGGCTTCGAAGGGTCCCTCTTG	-	1	cell differentiation
4772743	6836006	E430025E21Rik	223593	1345.51	602.36	856.34	+	23.9	31.795	16.305	0.03	0.1	0.01	0.01	0.0177628	0.052784	0.0190403	1.57124	0.100201	-	4842735	0.367043	5443612	0.0274447	AS	GTTTATATTGTTGAAGCCTTAGAAATTGGCTGTTGCTATCTTCATTGCTGTCAGAGAATACTGGGCAAAGGAAACTTAGGGAAGGGGGGTATATTGCGGATCACAGTCCAC	-
4944313	6780443	Ebf1	13591	204.695	1262.14	429.11	+	262.965	548.01	232.11	0.03	0.02	0.00118012	0.000558	1.28467	0.434191	0.54091	-1.56499	-1.24793	+	4556976	0.365924	5594887	1.4059	AS	GCAACTCAAGCAGCGTGTCACCACATGGCTATGTGCCGAGCACCACCCCACAGCAAACCAACTATAACTCAGTCACCACAAGCATGAATGGCTACGGCTCAGCCGCCATGTCCAATTTGG	+			6	adipocyte differentiation, cell fate specification, DNA recombination, embryogenesis, hematopoiesis, T cell development
5083609	6922004	Edg2	14745	260.16	990.74	1162.27	+	441.97	410.52	540.005	0.00854331	0.02	0.00873743	0.01	1.69884	0.414357	0.464614	-2.0356	-1.87044	-	5224701	0.0520217	4999397	0.735732	AS	CTTGCCCCTGCTTGGACTGACTCTTAAGATGCAGAATTGTTTTCTTGTGCTGGGCCAGCACCCAGTCCTGACACA	-
4354685	6802181	EG214321	214321	190.215	459.68	253.46	+	847.31	477.905	1073.66	0.00036464	0.0062	0.01	0.00129	4.45449	1.03965	4.23603	-2.09916	-0.0725449	-	4883351	0.143446	4376004	1.56338	AS	TGATTGCGCCCGCTGTGTTGCGAGCTCTGC	-
5316652	6778972	Egfr	13649	287.13	707.65	388.84	+	23.515	451.925	38.22	0.27	0.0071	9.48463e-05	5.65e-05	0.0818967	0.638628	0.0982924	2.9631	0.263274	+	5599345	0.0527062	4439061	0.301343	AS	TGTGAAGGGCTACTTTGTCAAATGAAAAGGTCTATCTTGGGGGGCATTTTTTTCTTTTCTTTTTTTCTTGAAACACATTGCCCAGCAAAGCCAATAAATTT	+	36	cell proliferation, cell differentiation, cell survival, cell growth, positive regulation of mitosis, apoptosis, DNA replication, cell fate, endocytosis, angiogenesis, cell migration, cell invasion, skin morphogenesis, germ-band shortening, cell fate specification, eye morphogenesis, wound healing, mitosis, reproduction, midbrain development, myelination, neurite outgrowth, central nervous system…	_
5333094	6923284	Elavl2	15569	341.555	1664.72	716.21	+	829.33	679.595	838.83	0.00150897	0.00217	0.00226654	0.00143	2.4281	0.408234	1.17121	-2.57236	-1.05183	-	5085345	0.002268			AS	ACTGAGGCAGCAGCCGGTCGGTAGGGCGGGGTTCCGTCGTGTTCCAGTCCGCCTTCCCGCCGCCGCCAGCGTGACTCCTCTGAGCGGTGCTGTCGGCCG	-			1	receptor mediated endocytosis
4715341	6820573	Elf1	13709	244.31	134.985	230.305	+	52.33	105.12	49.445	0.00903997	0.26	0.00569118	0.01	0.214195	0.778753	0.214694	1.86224	0.00335356	+			4908955	0.106631	AS	AACAGCACAGAACTTGCCGGGTTGCTTTTTAGTTTCAAGCCCAGAGGACGAAACCTGAAGACAAAA	-			4	chromatin remodeling, DNA recombination, DNA repair, RNA elongation
5166975	6805158	Elmo1	140580	264.835	118.505	182.525	+	38.11	706.31	229.175	0.19	0.18	2.48654e-05	6.68e-07	0.143901	5.96017	1.25558	5.37221	3.12521	+	5402178	0.146034	4596721	2.1786	AS	CATGGCTCAACTGGAAACCTGTTTCCTGAGCAAGCTTACTGGGCAGCCCTCTGGTCTTCCGGCACACTGTCCTACTGGGGCACGACTCTAAGTCATATTTGTGGCAGCAGCTTAGACGCAGTATATG	-	2	cell invasion, brain development
4509455	6772810	Enpp3	209558	2911.86	125.18	422.68	+	144.11	55.275	84.3	0.00525762	0.00326	0.00993875	0.06	0.0494906	0.441564	0.199442	3.1574	2.01074	-	5393373	0.333782	4522439	2.3806	AS	ATCTCCAAGTGGATAGGGTCACTGTCTGATCATGGCAAGGCTTGCAGTTATGATAAATATTGTTCTCATCATCACCTTTATTACAGTGTGATGCTTCTGGGTTAGGGCACTGGGACCTTCCTGAAACTCAACACAGTCATAATTATAAAAGCGAATGCCTGAGGTC	+	1	cell differentiation
4522439	6772810	Enpp3	209558	2911.86	125.18	422.68	+	117.3	26.26	49.81	0.03	0.03	0.23	0.27	0.0402835	0.209778	0.117843	2.3806	1.54861	-	4509455	3.1574	4372422	0.0643344	AS	GCCACCTCTGCTATCGGATTGTGTAGAAACTGACTCCGGCCACTCGGAGCATGAGACCTCAGGCTTGTA	+*	1
4684580	6941045	Ep400	75560	1307.29	895.365	719.025	+	37.125	94.89	44.91	0.18	0.00574	0.00484002	0.01	0.0283984	0.105979	0.0624596	1.8999	1.13711	-	5241676	0.323064	4415824	0.135865	AS	GCTTGCTGTCTAGGTATTTGGTAGGGTGGTCTGCGCTGAACCTGCACGTTCCTGGAAGCAGCTTTACCTGCCCTCTTAGCACAGTTGGTTATTGTAGAAGTTGC	-			1	hematopoiesis
5594543	6925776	Epb4.1	269587	1245.26	972.08	480.73	+	5.55742	28.16	4.17716	0.01	0.01	5.37772e-05	0.00206	0.00446286	0.0289688	0.00868921	2.69846	0.961256	-	4806627	0.0531974	5012146	1.5012	AS	AGAGAGACTAGATGGTGAAAACATTTATATCAGACATAGCAAT	+	2	RNA splicing, actin-based cytoskeleton assembly
5012146	6925776	Epb4.1	269587	1245.26	972.08	480.73	+	58.015	128.2	28.355	0.07	0.08	0.00397351	0.00298	0.0465887	0.131882	0.0589832	1.5012	0.340325	-	5594543	2.69846	4920592	0.0383409	AS	ACCCACACCGAGGTCACAGTACCTACCTCAAATGGTGAC	+*	2
5458579	6766705	Epb4.1l2	13822	613.635	1121.62	929.67	+	49.755	275.875	191.595	0.04	0.00112	4.23126e-08	8.62e-06	0.0810824	0.245961	0.206089	1.60097	1.34581	+	4542387	0.0396674	5133021	0.578658	AS	AATACCTTGAGAGTAGACGGGGATAATATTTATGTCAGACATAGC	+			1	Ca++ export
5517310	6851897	Epb4.1l3	13823	917.745	1934.99	1364.47	+	27.44	390.59	135.445	0.29	0.22	0.000523222	0.000154	0.0298994	0.201856	0.0992656	2.75514	1.73118	+	5320560	0.123181	4775287	0.375968	AS	TGGCTCGGAGATCCTCAGTCTGTTAGAGTCTGCGCGGAAACCCACAGAGTTCATAGGAGGGGTTTCGTCTACTACCCAGAGCTGG	+	1	organogenesis
4866829	6851897	Epb4.1l3	13823	917.745	1934.99	1364.47	+	36.46	316.58	140.18	0.04	0.00228	8.57014e-07	3.06e-06	0.0397278	0.163608	0.102736	2.04202	1.37072	+	4517169	0.463522	4341888	0.103626	AS	GCTGGCTCAGGCAATTAAAGAGGCCAAAGAGCAGCACCCAGACATGTCAGTGACCAAAGTAGTAGTCCATAAAGAGACAGAAA	+*	1
4932067	6817738	Erc2	238988	300.21	377.9	193.305	+	0.036495	21.99	6.19104	0.42	0.22	0.00694855	0.00542	0.000121565	0.05819	0.0320273	8.9029	8.04143	+	4971344	0.601833	4982063	0.251891	AS	TGAACAGTTGTTCAATCAGATGTACAATCCA	-	1	neurotransmitter secretion
4748974	6917520	Eya3	14050	757.775	598.92	395.87	+	7.22	43.335	2.08235	0.25	0.16	0.01	0.03	0.00952789	0.0723552	0.00526017	2.92487	-0.857047	+	5560769	0.263226	5235972	0.254749	AS	TTTCTATGGCGTTATGCAAAGCCTACACGTTAGAGGAAG	-
5269374	6953331	Ezh2	14056	1373.71	1507.66	823.095	+	471.155	1720.06	541.145	4.04454e-05	6.09e-08	4.66066e-09	4.66e-09	0.342979	1.14088	0.657451	1.73395	0.938765	-	5316038	0.0311638	5414392	0.439323	AS	ACGGCTCCTCTAACCATGTTTACAACTATCAACCCTGTGACCATCCACGGCAGCCTTGTG	-			7	chromatin remodeling, G1/S transition, growth rate, myoblast differentiation, T-cell activation, DNA repair, DNA replication
4511561	6924750	Faah	14073	196.565	73.245	65.82	+	138.355	132.43	112.34	0.00630521	0.01	0.00187901	0.02	0.703864	1.80804	1.70678	1.36106	1.27791	-			4548521	0.229718	AS	CATGAAAAAGGGTATAGGCCTGCCTGTGGCTGTGCAGTGCGTGGCTCTGCCCTGGCAGGAAGAGCTGTGTCTGCGGTTCATGCGGGAGGTGGAACGGCTGATGACCCCTGAAAAGCGGCCATCTTG	-	5	apoptosis, memory, cell migration, relaxation, sleep
4802356	6921127	Fancg	60534	285.77	321.815	202.48	+	501.695	198.475	167.04	0.02	0.00711	0.00227029	0.05	1.75559	0.616736	0.82497	-1.50923	-1.08954	-	5378468	0.0707136			AS	ATGTCCAGCCAGGTCATTCCAGCCCTCCCCAAAACATTTTCCAGTAGCCTGGACCTGTGGAGGGAAAAGAACGACCAGCTTGTTAGACAGGCTAAG	-	1	cell cycle
4630814	6941768	Fbxl10	30841	1290.18	369.57	278.16	+	388.805	331.09	236.91	0.000637685	0.000458	0.000129761	0.00128	0.301356	0.895879	0.851704	1.57184	1.49888	-	4699986	0.114907	5326373	0.175058	AS	AGTCTCCTTAGGAAGTGAGTGTGCGCGC	-
4408143	6962999	Fchsd2	207278	494.875	523.8	281.96	+	9.16	99.29	53.16	0.41	0.22	0.00833407	0.00111	0.0185097	0.189557	0.188537	3.35628	3.3485	+	5110539	0.208092	5514678	0.225383	AS	TTAAAAGCCGCCCAACTGGTGGATATTGAGCTCTCCCCTGTCAGTGCTCTGAGAATGACGATAGCTGA	-
4375053	6918717	Frap1	56717	1129.97	685.335	518.945	+	78.685	164.43	105.08	0.00317772	0.34	0.000840128	0.00401	0.0696346	0.239926	0.202488	1.78472	1.53996	+	4942043	0.127004	5029415	0.0891267	AS	AGCAGGCCTTACATCTGTTTGAGCTTGGCACGGCTCTCTCCTGCTCACTGTGATTCTGTTGTTACTATATTGTGTTTTCTTAGGACAGATGTAGTGGTA	+	14	translation initiation, regulation of cell size, translation, cell growth, cell death, autophagy, synaptic plasticity, protein degradation, long-term synaptic potentiation, long-term memory, learning and/or memory, perception of pain, learning, myelination	_
5449057	6939967	G3bp2	23881	1676.26	2184.42	1090.63	+	119.73	706.11	189.295	0.00406503	0.00215	2.47891e-07	1.42e-07	0.0714269	0.323248	0.173565	2.1781	1.28094	-	4791260	0.173931	5258640	0.0365168	AS	GGCTTCAGTGACCAGTAAAAACCTGCCTCCTAGTGGTACTGTTTCTTCCTCTGGAATTCCACCCCATGTTAAAGCACCAGTCTCACAG	-
4818194	6960885	Gabrb3	14402	225.64	696.065	330.32	+	3584.97	3016.39	2975.53	0.000299222	5.76e-05	0.00015858	0.000122	15.888	4.33349	9.00804	-1.87434	-0.818653	+	4349956	1.79704	4320415	0.312444	AS	GTGGCGGTGGTTTGCTGCGCTCAGAG	-	1	central nervous system development
4941178	6781885	Gas7	14457	553.87	109.1	192.85	+	87.62	97.91	165.33	0.01	0.00906	0.00671288	0.00409	0.158196	0.897434	0.857298	2.50409	2.43808	+			5408510	0.638857	AS	GCTTTGATGATGGGTCTCACCTCTCTCC	+	3	cell differentiation, developmental maturation, cell growth	_
4489479	6978263	Gnao1	14681	832.43	1503.71	793.25	+	496.135	291.595	249	0.000135792	5.86e-07	9.95438e-05	3.92e-05	0.596008	0.193917	0.313899	-1.61989	-0.925034	+	5466080	0.0917942	5138997	1.16969	AS	AACCGCATGCACGAATCCCTGAAGCTCTTCGACAGCATCTGCAACAACAAGTGGTTCACAGACACATCTATTATCCTGTTTCTCAACAAGAAGGACATATTTGAGGAGAAGATCAAGAAGTCCCCACTCACCATCTGCTTTCCTGAATACA	+	1	neurotransmitter uptake
4505349	6796299	Gphn	268566	391.61	891.035	710.15	+	188.88	129.1	196.355	0.01	0.05	0.03	0.03	0.482317	0.144888	0.276498	-1.73505	-0.802712	+	4569812	0.217451	4680272	0.154588	AS	GCTCGGCTTCCGTCGTGCTCATCTACCTATAGTGTATCTGA	+	3	receptor clustering, synaptic transmission, apoptosis
4906634	6978354	Gpr56	14766	131.515	1678.18	1069.56	+	213.62	963.13	715.74	0.000525886	0.000297	1.35174e-06	4.12e-08	1.6243	0.573913	0.669194	-1.50091	-1.27932	+	4955102	0.00360151	5121897	0.719343	AS	AAAAATGTGACTCTGCAGTGCGTGTTCTGGGTTGAAGACC	-	3	cell contact, cell growth, cell survival
5110715	6978354	Gpr56	14766	131.515	1678.18	1069.56	+	292.07	1410.73	1019.67	0.00739668	0.00259	6.74985e-06	4.18e-06	2.22081	0.840631	0.953364	-1.40154	-1.21999	+	5121897	0.719343	4486884	0.312641	AS	TCCCTGGTGAGCTATGTCACCAACCTGGGCCTCTTCAGTCTGGTGTTCCTGTTCAACCTGGCTATGCTGGCCACCATGGTGGTGCAGATCCTGCGGCTTCGCCCGCACAGCCAGAACTGGCCCCACGTGCTGACCCTGCTGGGCCTCAGCCTGGTCCTTGGCCTCCCCTGGGCCTTGGTCTTCTTTTCCTTTGCTTCCGGCACCTTCCAGCTTGTCATCCTCTACCTCTTCAG	-	3
4340966	6978354	Gpr56	14766	131.515	1678.18	1069.56	+	99.335	415.255	298.71	0.06	0.05	0.00120554	0.000214	0.755313	0.247444	0.279284	-1.60997	-1.43534	+	4486884	0.312641	4609978	0.560539	AS	AGGACACATGCATGGCGTCCGCTCACGATGTCTGTGGCCCAGTGCTGTGCCCACCCAGCCTTTGTTGGTTAGTGGCATACTAGAGAAGGCCCTGGTCCTTGAAGGCGTAG	-	3
5016980	6791543	Hdac5	15184	1889.68	572.61	783.44	+	663.905	658.33	603.825	0.0018399	0.00345	0.000586769	0.00105	0.351331	1.1497	0.770735	1.71036	1.1334	-	5463723	0.2949	4816248	0.704497	AS	AGAGCTGGCAGGGGCAGCAAGCACTCAGTTGGGGTGGTGGAGGGGTATGGCCTCGATGGAGAACAGAGCATGGCGAGGTGCAGCCT	-	1	apoptosis
4569628	7015425	Hdac6	15185	2069.57	813.38	599.48	+	669.18	688.32	457.66	0.00089501	0.000258	0.000164516	9.97e-05	0.323342	0.846247	0.763428	1.38802	1.23943	-	4425003	0.114579	5092480	1.3102	AS	TTCTGGGGAAATAGGCTGAAGCGGGCAGGTTGCAGAAGCCAAGCGTTCCGGGCGCAGATT	-			6	immune response, immunity, lymphocyte chemotaxis, protein degradation, protein folding, T-cell activation
4915668	6977971	Heatr3	234549	596.58	1302.28	606.535	+	105.975	65.2	109.03	0.01	0.00466	0.04	0.01	0.177638	0.0500662	0.179759	-1.82703	0.0171259	+	4690741	0.344572	4957199	0.139639	AS	ATAGCCCAGCTCATTCTAGTGTGTCTAATGCCCTCTTGTGGCCTCCGTGGGCATTGCATTCATGGTGCACAGACATACAGAAGGCCAAACACTCATCCGCCTGAGATA	-
4903777	6839871	Hira	15260	1310.6	800.74	629.555	+	141.405	269.57	63.94	0.00162569	4.51e-05	1.62386e-05	1.62e-05	0.107894	0.336651	0.101564	1.64164	-0.0872249	+	4664934	0.192982	4545046	1.8292	AS	TCTTTTCTTCTGTTGTCAGTTAGCCA	-			8	chromatin remodeling, chromosome condensation, DNA recombination, DNA replication
4545046	6839871	Hira	15260	1310.6	800.74	629.555	+	73.145	158.8	74.895	0.04	0.00406	0.000264704	0.00611	0.0558105	0.198317	0.118965	1.8292	1.09193	+	4903777	1.64164	4595256	0.140103	AS	TAGGGCTCTCCATATACTCTCCACACATGTGGAAGGGTAGAAACTGAGTGACCCAAGGCCAGAATGTCTCCACTTGTTGGCCCTCTACTCTGCCTAGCTGCTGGCAAGGCAAGGTACTGTAGGGCAAAAAAGGAAGTTATGCTTTCTTCCTTTTGTAACAGTTTTTCCCTCCCTCCCACTCCCATTATGAAAGACATATAGTTGAAAATTTAGAAAGATAGTGAAAGTCCCAAGAAGAGGATAAATATCATTCATAATCCAGCCTCTGTTATCATTTTGATA	-			8	S phase, embryogenesis, growth rate, protein folding
4714562	6854944	Hnrpm	76936	2612.43	3538.11	2000.5	+	836.78	2905.8	890.065	3.51363e-05	1.03e-06	2.97667e-08	7.17e-07	0.320308	0.821283	0.444921	1.35842	0.474091	-	4774192	0.0753385	5346841	0.21961	AS	TGGCTACGACTGGTGGGATGGGTATGGGACCAGGTGGCCCAGGAATGATTAATATCCCACCCAGTATCCTAAATAATCCTAACATCCCAAATG	+
4483200	6965980	Hnrpul1	232989	1393.72	1609.93	1168.81	+	5.46	27.745	9.07574	0.05	0.19	0.00499584	0.00359	0.00391756	0.0172336	0.00776497	2.1372	0.987026	-	5048140	0.252601	4526013	0.0348713	AS	GCCATTATACCAGCAAGGAGCTTTCTCTTGAAAAGTTTACACACTCGTGGCTATGAACATGTCTTTTCCTGTGCATCTTTCTTTCCCTTAACATCCATACTTAAACTTGTAGTCAAACTTTTTGAATAAAATGTAGCTCTGCTTA	-
5478037	6951589	Ica1	15893	281.645	164.445	94.885	+	51.94	7.8438	9.81	0.00559229	0.00723	0.03	0.18	0.184417	0.0476986	0.103388	-1.95095	-0.834895	-	5408619	0.530458	5297972	0.547447	AS	CTGAAGAGGGAACAAGCGTTTTGTCTTCCGTAGACAAAGGTTCTGTACAT	-
5556127	7023069	Jarid1d	20592	364.435	204.76	166.445	+	6.675	23.865	9.695	0.39	0.11	0.00272054	0.01	0.018316	0.116551	0.0582475	2.66978	1.66909	+	5440260	0.292657			AS	ATGCCATAATTCCTAAGAAGTATTCCCTGTATGCGTTTCCCAAAATTTTACCATCAATATTCCTGGGACTAGCATAGATAAAGTG	-
4553055	6866800	Katnal2	71206	148.52	127.105	218.95	+	13.765	37.735	40.435	0.08	0.18	0.02	0.03	0.0926811	0.296881	0.184677	1.67954	0.994656	-	4983180	0.642944	5306227	1.09303	AS	CCTCATTTGCAGACGGAAGTGTTCAGAAGAGAGAGAATCCTATGTTCCTTTCAGCTTCAAAATTCTGTCATTAGCCGGGTTGTGATTGGGTGCTAGAGTTTGCCTGCCATTCACAAAACATGGTATTTGCCCCCTGGCATCAGAAATGGTTAAGAGAACAAGAGGAATCCCATGGTTACCATGATAAACATTGGTGTGCTGCATTATTTACTGAGCCATGGTCCTATGCTTTTGTTTGTGGCCCTGCTAAGGGTAGTTGTTTAATGCCCCTCTGCTCCAAAGCATGGCTGCAGACTTAAGTGTAATTATTGGTGAACCATGAAAGGTTAGTTGGTTTAGGGCTGATCCTGTGCTTAAAGATA	-
4352234	6926938	Kif1b	16561	1368.6	2539.49	2071.49	+	14.385	118.155	53.905	0.08	0.02	7.82094e-07	8.86e-06	0.0105107	0.046527	0.0260224	2.1462	1.30789	-	4420256	1.34881	4617906	0.0911109	AS	TTGACCCATTGATCGATGATTACTCTGGAAGTGGAG	-	2	cell survival, regulation of action potential
4949995	6926938	Kif1b	16561	1368.6	2539.49	2071.49	+	215.375	1095.68	685.32	0.00041105	0.00159	1.53271e-07	6.67e-08	0.157369	0.431456	0.330835	1.45506	1.07196	-	5007378	0.341089	5125179	1.27341	AS	GACAAGCCCAGCCACTGTAACCAGTTCGTGACACCTCCGAGGATGAGGAGACAATTCTCAGCACCCAATCTCAAAGCAGGTCGAGAAACCACAGTCTA	-	2
4630160	6926938	Kif1b	16561	1368.6	2539.49	2071.49	+	421.69	1999.51	1380.57	0.000186963	0.000311	1.21533e-08	4.56e-09	0.308118	0.787365	0.666461	1.35355	1.11304	-	5476790	0.679114	4743657	0.486142	AS	CCACGGCTGTGTGAATGAGCGCCTTGCCGACCGCACACCCTCCCCCACTTTTTCCACGGCCGATTCCGACATCACTGAACTGGCTGACGAGCAGCAGGATGCCATGGAGGACTTTGATGATGAGGCATTCGTGGATGACACCGGCTCTGACGCAGGGACGGAAGAGGGATCAGAGCTCTTCAGTGATGGGCATGACCCATTTTACGACCGATC	-	2
5130589	6753417	Kif21b	16565	516.36	1005.68	950.14	+	29.905	421.135	227.31	0.2	0.19	0.000541742	6.2e-05	0.057915	0.418754	0.239238	2.85409	2.04644	+	4421654	0.314362	5219939	0.15703	AS	ACTGCCGGGTAAAGCTGTGGAATTACGTCCCTGGACTCACCCCCTGCCTTCCTCGACGAGTCCTGGCCATAAAGGGC	-	1	axon cargo transport
5345537	6815797	Kif2a	16563	926.505	1052.26	610.075	+	11.99	255.34	82.73	0.07	0.16	2.47884e-05	8.33e-06	0.0129411	0.242659	0.135606	4.2289	3.38939	-	5019782	0.133685	5367321	0.0478932	AS	GAGTTTGGAATTAGTCCTTCAGACATTCCCTTCTCCCAGGGTGGTGGCAGTCGCCCTGATCTCTCTCCTTCTTACGATTATGACGACTTTTCTCCTTCAATTACCA	-
5091217	6770201	Kitl	17311	99.17	621.79	390.55	+	16.37	283.525	154.645	0.17	0.16	6.18523e-05	0.000224	0.16507	0.455982	0.395967	1.4659	1.2623	+	4663417	0.147505	4372590	1.18554	AS	AGAGTCAGTGTCACAAAACCATTTATGTTACCCCCTGTTGCAGCCAGCTCCCTTAGGAATGACAGCAG	+	2	neurogenesis, angiogenesis
5394055	6925575	Lck	16818	387.715	188.02	291.94	+	112.105	168.44	183.44	0.01	0.05	0.00240501	0.00371	0.289143	0.895862	0.628348	1.63149	1.11978	-	5565059	0.355485			AS	TCCAGAACAGGGCTCTAGGATGTCTGATGTTGGGGCGAGTGGCTTAGGGGCAGCTCCTT	-			12	Ca++ export, G1/S transition, immune response, ion transport, regulation of cell volume, T cell development, T-cell activation, calcium mobilization, cell expansion, DNA recombination, DNA repair, DNA replication
5350619	6955653	Magi1	14924	661.76	870.245	443.89	+	20.155	93.265	18.955	0.04	0.16	0.00125543	0.00171	0.0304567	0.107171	0.042702	1.81508	0.487547	-	4451633	0.182609	4488734	0.212278	AS	TGATCCCTCCTAAAATCGCTGCATGTATGAGAAATGAAAAGCTCGGGGAGGCTTGCTTCTACCTTATGGGCCATAATCAAACTACG	-			1	cell cell contact
4600471	6901609	Manba	110173	610.93	140.425	380.065	+	613.44	393.945	533.13	0.00678362	0.0088	0.01	0.02	1.00411	2.80538	1.40273	1.48228	0.482326	+	5119265	0.761753	4340245	0.194207	AS	AGTGTTCCTTCAGCTGGGACTGGGGCCC	-			1	pregnancy
4357388	6897864	Mbnl1	56758	249.23	1252.54	1276.87	+	111.79	125.355	216.075	0.03	0.02	0.01	0.01	0.448542	0.100081	0.169223	-2.16407	-1.40632	+	4331125	0.127819	4618525	0.130589	AS	TCAAGCTGTACTTCCCCCATTGCCAA	+	1	reflex
5350971	6974114	Mcf2l	17207	295.83	541.44	231.16	+	47.955	237.965	63.58	0.21	0.08	0.00111696	0.000167	0.162103	0.439504	0.275048	1.43896	0.762768	+	4817319	0.18169	5580868	0.85829	AS	CAAAAAAGCTAAGCGGCACGAAGTAAAGAGCGACCCGACTC	-
5163623	6915889	Mier1	71148	1198.71	746.235	631.39	+	107.325	208.31	91.21	0.02	0.00729	0.00208333	0.00208	0.0895334	0.279148	0.144459	1.64053	0.690163	+			5504328	0.204132	AS	ACTGTCTCTGGATTCTTTTCCTGTC	-
5123064	6750105	Mtap2	17756	113.965	2239.38	782.79	+	0.00423	792.675	103.98	0.46	0.72	3.49921e-08	3.81e-08	3.71167e-05	0.353972	0.132833	13.2193	11.8053	+	5161361	3.24474	4716915	0.141107	AS	AACCTGCTATCAAATACACTAGACCAACTCATCTCTCCTGTGTTAAGCGGAAAACCACA	+	10	cell differentiation, vesicle transport, neurite outgrowth, morphogenesis, neuronal death, cell survival	_
5161361	6750105	Mtap2	17756	113.965	2239.38	782.79	+	346.835	718.975	466.11	0.000920816	0.00259	0.000120002	8.26e-05	3.04335	0.321061	0.595447	-3.24474	-2.35361	+	5463562	0.596634	5123064	13.2193	AS	GAGCTCAAAGGTGTGGTTGAGTCTGT	+*	10	DNA replication, brain development, RNA splicing, microtubule cytoskeleton assembly	_
4979733	6981905	Mtus1	102103	201.935	502.93	505.15	+	232.985	183.445	364.18	0.01	0.03	0.01	0.02	1.15376	0.364753	0.720934	-1.66136	-0.678406	-	4479449	0.130422	5473544	1.00287	AS	ATCCACGTCCGCCTAACCGCCAAAGGACTGCTTCGAAACCTCCGGCTTCCTTCGGGGCTCAGGAA	-	1	apoptosis
5077256	6812516	Muted	17828	129.95	420.82	344.085	+	54.73	51.5	55.03	0.00272472	0.00116	0.0048599	0.00117	0.421162	0.12238	0.159931	-1.78301	-1.39692	-	5296588	0.900519	4874948	0.334582	AS	ATGTTAATACTTCACCAACGGAGCCATTTCC	-
4903063	6784279	Nbr1	17966	1652.32	1247.62	1508.51	+	502.95	971.79	1045.78	0.000792777	0.0008	2.4263e-05	1.58e-05	0.30439	0.778918	0.693254	1.35555	1.18746	+	4435146	0.0417649	5098375	0.330713	AS	GCTGCCTCTGCGTACAAGGCCCTGTTTTCTGGGCCACCAGTCACTGC	-
4329704	6978390	Ndrg4	234593	143.575	757.52	326.66	+	536.42	971.805	695.95	0.03	0.02	0.00994697	0.00166	3.73617	1.28288	2.1305	-1.54218	-0.810365	+	4905757	0.304544	5516920	0.25836	AS	CTCAGCCAGCATGACCCGCCTCGCACGCTCACGTACCGCGTCCCTCACCAGCGCCAGTTCCGTGGACGGCAGCC	+	2	cell proliferation, RNA splicing
4604088	6996018	Neo1	18007	1885.85	2169.76	3689.01	+	2.105	145.07	56.335	0.56	0.25	1.0655e-06	2.98e-07	0.00111621	0.0668598	0.0152711	5.90446	3.77412	-	5177822	0.315656	5542389	0.0438464	AS	CGGACTCCTCTGATAAAATGCCTAATGACCA	-	3	apoptosis, angiogenesis, cell death
5491604	6996018	Neo1	18007	1885.85	2169.76	3689.01	+	128.575	503.64	252.69	2.37972e-06	5.05e-07	1.24633e-08	1.61e-08	0.0681788	0.232117	0.0684981	1.76746	0.0067416	-	5219843	0.0999394	4985698	0.0238465	AS	TTTGTTATTAATGCTCCATACACTCCAG	-	3
5439373	6762236	Nfasc	269116	721.225	785.875	331.315	+	14.705	99.35	29.805	0.16	0.23	0.01	0.000831	0.0203889	0.12642	0.0899597	2.63236	2.14149	-	4987157	0.103598	4436418	2.10677	AS	CCCGACGAGCAGTCCATTTGGAACGTCACAGTGCTCCCCAACAGTAAATGGGCCAACATCACCTGGAAGCACAATTTCAGGCCTGGAACTGACTTTG	+	3	cell contact, cell contact, homophilic cell adhesion
4436418	6762236	Nfasc	269116	721.225	785.875	331.315	+	143.41	673.075	234.61	0.02	0.04	5.4808e-05	3.51e-05	0.198842	0.856466	0.708118	2.10677	1.83236	-	5439373	2.63236	4748263	0.133158	AS	CCTTGTGAGCAGTACTGATGCTACTGCCCTTGCTGCCACCAGTGAAGCCACAACAGTTCCCATCATTCCAACCGTCGTACCTACCACCGTCGCCACCACCATTGCCACAACTACTACAACCACTGCCGCCACCACCACCACCACCACTACGGAGAGCCCTCCCACTACCACTGCTGGGACTAAGA	+*	3
4808236	6978960	Nfat5	54446	486.98	689.63	855.76	+	25.105	92.905	79.135	0.01	0.00548	2.63222e-06	2.7e-06	0.0515524	0.134717	0.0924734	1.38582	0.842997	+	4860195	0.209259	4636019	0.258512	AS	AGGGAGTGTCTGCATTAAAAATGACCTGTAGTTCTCTGCTTCATAG	-	4	regulation of cell volume, water transport, cell differentiation, apoptosis	_
4676180	6874542	Nmt2	18108	1291.4	1034.69	606.695	+	10.335	25.705	0.162565	0.01	0.00024	1.02162e-05	0.01	0.00800294	0.0248431	0.000267952	1.63424	-4.90049	+	4938471	0.043464	5506249	0.15103	AS	GTGAATGGATAGATTTAAGAATGTATCATAAG	-
5029373	6890713	Nphp1	53885	189.985	465.275	384.06	+	2.465	37.46	12.81	0.39	0.42	0.000546239	0.03	0.0129747	0.0805115	0.0333542	2.63349	1.36216	-	5609377	0.834292	5140863	0.064699	AS	CTGCTCACTTACTGATATTTTACCGACA	-			1	intraflagellar transport
5034147	6794766	Nrcam	319504	408.655	1006.35	517.53	+	0.00517	45.295	12.305	0.14	0.93	0.0031463	0.000342	1.26513e-05	0.0450094	0.0237764	11.7967	10.876	+	5355382	0.565971	5079956	0.256166	AS	TTGTAAATGGTTCTCGAAGCTTCTTTGGGTTA	+	6	neurite outgrowth, axon guidance, cell development, myelination, synaptogenesis, cell contact	_
4647838	6915905	Oma1	67013	173.31	369.36	333.215	+	6.99	66.2	22.495	0.18	0.02	3.23204e-05	0.00214	0.0403324	0.179229	0.067509	2.15179	0.743142	+	4370762	0.223512			AS	GCTTACTGTGAAGCGTTTTCTTGAAGACTCGGAGAAAGAGGACCTAAACATCACTGTCAAA	-	1	oocyte maturation
4628664	6919932	Osgin2	209212	217.99	332.745	139.67	+	29.99	11.295	9.13	0.06	0.000535	0.00925828	0.01	0.137575	0.0339449	0.0653684	-2.01895	-1.07355	-	4827216	0.600606	5019329	0.517097	AS	TGCTTTCAAAAGGTAATACTGCTTCATTGTGCT	-
4690068	6824451	Otx2	18424	3720.01	234.225	472.8	+	299.96	215.975	349.065	0.00208554	0.00123	0.01	0.03	0.0806341	0.922083	0.738293	3.51544	3.19473	-	4671934	0.330793	5068625	0.549212	AS	CCCTCTAGTTTTGGAGCTGCTGGGGGGTGGGGGGGACGGCGGGGGTGGGGGACGCATCTGCAACTCCTTTAAAAGCCTGTGCCCAGCGTCTCCCGGGTTCTTTTTAGTTAGTGCTGGAACGTGGAGGAAGCTGCTCCCTCCGAAGCAGTAAACCAGCATTTC	-	2	midbrain development, gastrulation
5594161	6760917	Pam	18484	345.97	891.465	958.605	+	37.765	456.005	196.165	0.18	0.25	2.7324e-05	2.71e-05	0.109157	0.511523	0.204636	2.2284	0.906656	-	4691533	1.39237	4579726	0.643694	AS	CAGACCTGGTAGCTGAGATTGCAAACGTAGTCCAGAAAAAGGACCTTGGTCGGTCTGACGCCAGAGAGGGAGCGGAGCATGAGGAAGGGGGTAATGCTATCCTGGTCAGAGACAGGATCCACAAATTCCACAGGCTAGAGTCAACCTTGAGGC	+			1	hormone secretion
4962632	6775175	Pcnt	18541	272.35	165.48	64.505	+	218.975	2022.44	505.695	0.02	0.01	2.24634e-06	3.18e-06	0.804021	12.2217	7.83962	3.92607	3.28548	-	4973603	0.200491	4364498	0.322581	AS	GATCAAGCTGCCGAGCGTGAGCATGAGCGGGAAGA	-	1	mitosis
5612812	6796485	Pcnx	54604	561.15	410.745	454.645	+	133.275	312.805	231.465	0.06	0.08	0.01	0.00357	0.237503	0.761555	0.509112	1.681	1.10003	+	5492198	0.289319	4551534	0.476633	AS	TGGCCTTTCGCCGTGAACGCAGCACATTTAGGCGCCAGGCAGTACGGCGCCGGCACAATGCAGGGAGTAACC	-
5142491	6903487	Pde7a	18583	248.735	187.295	109.79	+	2.51584	12.645	5.415	0.4	0.8	0.02	0.01	0.0101145	0.0675138	0.0493214	2.73875	2.28578	-	4703546	0.13511	5274218	0.514358	AS	TCTTTCTGTTTGATAGACTAACAAATG	+	1	memory
4363492	6916488	Pdzk1ip1	67182	662.505	718.445	701.74	+	8215.81	293.91	356.265	0.00386542	0.00387	0.03	0.04	12.4011	0.409092	0.507688	-4.9219	-4.61038	+	4423800	1.03418	4454181	0.151703	AS	AGATGGGGTCCTGGTGGGAATGGATGGCAGATACTCCTCAATGGCATCTGG	-	1	mannose transport
4414242	6812263	Peci	23986	214.325	737.63	545.12	+	5.88	115.725	42.5	0.82	0.56	0.00600395	0.03	0.027435	0.156888	0.0779645	2.51564	1.5068	-			5328999	0.186599	AS	CTACGCAGTCAACGCTGAAGAGTGCACTACTCTGCAAGCAAGGTGGCTGTCAGAGGAGTGCATGAACGCAATCATGAGCTTCGTCTCCAGA	-			1	budding
4496146	6782643	Phf12	268448	1890.44	1224.28	1154.18	+	103.12	24.735	24.875	0.000957371	0.000144	0.00158421	0.02	0.0545481	0.0202038	0.0215521	-1.4329	-1.3397	+	5215980	0.371911	5376898	0.152609	AS	AAATCGAGATAAATATGTTGGATGAG	-
4732293	6827135	Phr1	105689	187.075	291.27	163.87	+	36.525	206.43	107.085	0.25	0.1	1.35535e-05	5.02e-06	0.195243	0.708724	0.653475	1.85996	1.74287	-	5428087	0.938079	5303319	0.438744	AS	TATCTTTAATGCTAGCCAAGGAGTCAGGGATTTGGACGTATTTTCATGGACTTCCAAAG	-
5445347	6774875	Phyhipl	70911	109.975	663.615	635.35	+	334.18	404.34	463.485	0.00257373	0.00361	0.0020541	0.00077	3.03869	0.609299	0.729496	-2.31823	-2.05848	-	5229352	0.105585			AS	AGGTGCCGCGCCTGGACCATGCCCTCAGCAGCCCCAGTAGTCCGTGTGAGGAGATCAAGAACCTCAGCCTGGAGGCCATCCAGCTGTGCGACCGTGATG	-
4871806	6862258	Pias2	17344	2891.98	1324.7	1618.05	+	10.8562	33.085	19.575	0.24	0.01	0.00300216	0.00382	0.0037539	0.0249754	0.0120979	2.73404	1.68829	+	5050658	0.0333247	4451798	0.212792	AS	GATATTAATAACGAAGTGCAGCTTGGAGCATCTTCTGATACTGTGCAACAGTGA	-	1	morphogenesis
4775974	7009795	Pim2	18715	5349.91	280.065	582.285	+	89.625	50.37	66.995	0.00419101	0.00856	0.49	0.63	0.0167526	0.179851	0.115055	3.42434	2.77987	+	5553226	0.216569	5439483	0.236046	AS	AAGCCTCTGCAGGGGCATCCTTCGCCCCCTGTGACCCCCACGCA	+	1	cell proliferation
4556486	6901280	Pitx2	18741	258.655	947.215	652.995	+	208.09	285.39	276.87	0.02	0.01	0.0056907	0.00222	0.804508	0.301294	0.424	-1.41694	-0.924042	+	4346435	1.00857	5475108	0.118569	AS	GAAAGGCCCGCTGCCCTTGGAGCACCGAGCAGCCGGGACTAAGCTGTCGGCCGCCTCCTCACCCTTCTGTCACCATCCCCAGGCGTTAGCCATGGCTTCGGTCCTAGCTCCTGGCCAGCCCCGCTCCTTGGACTCCTCCAAACATAGACTGGAGGTGCATACAATCTCCGATACTTC	+	2	morphogenesis, gut development
5523436	6901334	Pla2g12a	66350	262.235	152.7	157.46	+	66.04	102.6	81.83	0.02	0.05	0.01	0.00976	0.251835	0.671906	0.519688	1.41578	1.04516	+	4490010	0.197818	5002041	0.444598	AS	TCCTGGGAAGTACTGGGAGCCATTTGCCTTTCCTG	-
5146794	6766046	Plagl1	22634	1995.86	4190.02	3868.62	+	55.365	553.27	273.815	0.00322887	0.000124	4.11218e-08	8.37e-09	0.0277399	0.132045	0.0707784	2.25099	1.35134	+	4463567	0.0398169	4631953	0.104219	AS	GTCTCCTCGAAGATAGACTCTCATGGTTTATGATCCATCT	-
4740762	6950674	Plekha5	109135	1480.85	633.89	654.015	+	44.965	57.855	38.015	0.15	0.05	0.00793392	0.00562	0.0303644	0.0912698	0.0581256	1.58776	0.936791	+	5343636	2.06198	4671405	0.00855988	AS	GTGATAGCAGCTCCTTGCTCTGTTATAGCAGGGGCCCCGTGCATCTGCCTGAAGACAAGAAGATTCATCAAGTTCAAGGA	-
5343636	6950674	Plekha5	109135	1480.85	633.89	654.015	+	70.91	126.745	126.635	0.19	0.08	0.02	0.01	0.0478848	0.199948	0.193627	2.06198	2.01564	+	4327210	0.118059	4740762	1.58776	AS	AGAGGAAGTAGTCCCACCTCGGCCTCCACTTCCTCGGTCTTATGACTTTACAG	-
4440678	6918999	Plekhg5	269608	764.78	140.85	220.88	+	1888.99	1986.12	2229.64	0.000883414	0.000643	0.000565078	0.000742	2.46998	14.101	10.0943	2.51322	2.03097	+			4341611	0.414946	AS	ATGGGGACAGGACCGGGCGTCTCCGGGCGCCGAGCAGCAGCCAGGCCCAGCTCTGAGCTACCCTCCCCAGACTCCCAGCTCCTCTGGGTCGGGGGTCATGCCCACAGCAGCGA	-	1	neurite outgrowth
4640791	6756536	Plxna2	18845	228.635	1198.19	841.26	+	81.08	67.985	79.975	0.03	0.00263	0.00331326	0.00173	0.354626	0.0567395	0.0950657	-2.64387	-1.8993	+	5359727	0.0950793	5238635	0.140294	AS	AGATTGGCTGCATGTCAGGTGATCCAGAGATATGAAAGGCAATAATGGTTAGTTGTAATATTTCTGAACTTCCCCATACTCCCTAGAAGTACTTAACTTCTCAAGACACCTCAGTTCTCCCATGTCGTCTTTTTGTGCCCTCCTTA	-
4696471	6956748	Plxnd1	67784	680.005	357.575	383.2	+	316.26	508.365	205.835	0.000586857	8.12e-07	2.86874e-06	3.4e-06	0.465085	1.4217	0.537148	1.61205	0.207825	-	4916813	0.578477	5132037	0.906784	AS	GCTACAGCACAAGTTTGAACAGGTGGTGGCTCTGATGGAAAACAATATCTATGAGTGTTACAGCGAGGCCTGA	-
4829125	6815291	Polk	27015	166.95	255.02	165.34	+	90.955	802.265	98.14	0.08	0.000577	6.86202e-05	0.000435	0.544804	3.14589	0.593565	2.52966	0.123669	-	5524532	0.598629	5573852	0.00731828	AS	GTCCTGATATTCCAGACAAGTCTTGTCCTATATCACTGGAAAATGAAACCATCAGTACATTAAGTAGGCAAGACTCTGTCCAGCCTTGTACAGATGAGGTAGTAACAGGACGAGCTCTAGTGTGTCCTGTTTG	-			4	DNA recombination, S phase, DNA repair, DNA replication
4479302	6840782	Polq	77782	295.25	443.375	135.615	+	49.46	1202.19	13.2223	0.07	6.91e-05	9.45989e-06	5.31e-05	0.167519	2.71145	0.0974986	4.01667	-0.780872	+	4484667	0.331912	5057933	0.201827	AS	GACCACATTGTTAGTTTATGCTATGAGACCATTCAGGATAACCATTCAGTATTAATCTTTTGTCCATCAAAAAAATGGTGTGAGAAGGTAGCAGATATCATTGCCCGAGAGTT	-			2	DNA recombination, DNA repair
4751847	6810299	Ppap2a	19012	165.68	394.025	306	+	36.815	33.445	33.14	0.53	0.00199	5.95085e-05	0.02	0.222205	0.0848804	0.108301	-1.38839	-1.03685	+	5176262	0.912141	4956228	0.261834	AS	TTCCAGCGAGGAATATTCTGTAATGATGACTCCATCAAGTACCCTTACAAGGAAGACACCATACCTTATGCCTTATTAGGTGGAATAGTCATTC	-			3	cell division, DNA replication, mitogenesis
4655793	6963271	Ppfibp2	19024	437.55	170.88	325.675	+	345.575	29.74	156.29	0.000145833	2.51e-05	0.16	0.12	0.789795	0.17404	0.479896	-2.18206	-0.718758	+			5513701	0.652654	AS	TGCTCCATCTCATTGAGGACCTGAGACTAGCCTTGGAGATGTTGGCACTTCCTCA	-
5525269	6852767	Ppm1b	19043	257.58	359.88	151.98	+	90.52	39.645	23.685	1.11505e-05	0.000112	0.000355658	0.00461	0.351425	0.110162	0.155843	-1.67359	-1.17312	+	5440880	0.437247	4698723	1.49212	AS	TTACCAACCTTCAATTGCATACAGTGAC	-
4971223	6926341	Pqlc2	212555	623.805	281.675	499.175	+	202.415	234.24	194.885	0.000368279	0.00067	0.000106519	0.000582	0.324484	0.831597	0.390414	1.35773	0.266856	-	5557010	0.129337	5009096	0.593336	AS	GTATCCTTCAAAGCGTGTGATGTTGGCACCGTT	-
4601289	6857834	Prepl	213760	598.35	1168.53	845.43	+	547.18	385.31	294.13	7.10039e-06	2.28e-06	4.47341e-06	1.27e-05	0.914481	0.329739	0.347906	-1.47163	-1.39426	-	5134427	0.380357	4895053	0.187776	AS	GTACCACCTAACCAAGTGTCTGCAGAATAAACCCAGGATAGCAGGATTAGCAAGAAACATCCCAAGTCGGAGCTTCTCG	-
5208283	6844316	Prodh	19125	198.31	86.58	114.9	+	112.115	161.77	179.495	0.00434366	0.01	0.00379476	0.00254	0.565352	1.86845	1.56218	1.72462	1.46634	-	4516998	0.0238719	5296415	1.07624	AS	CAGGTGTGCGCCTGATGATTGATGCTGAGC	-
5478989	6806162	Prpf4b	19134	1173.84	986.745	722.485	+	140.94	939.745	124.85	0.00966247	0.000107	0.000246068	4.64e-05	0.120068	0.952369	0.172806	2.98767	0.525305	+	4442114	0.202115	5070572	0.0216171	AS	AGTTGACACTCACTTACTGTAATGAGAAGATTGTTCTGCATGGGAAGTGGGCCGTGCAGATCTCTGTATGTTCTCAGTATGCATCA	+
5299851	6954585	Ptcd3	69956	599.48	584.665	244.4	+	79.06	16.594	23.165	0.02	0.04	0.3	0.07	0.131881	0.028382	0.0947831	-2.21619	-0.476534	-	5143326	0.130632	4522839	0.186086	AS	CACCGAGCTTATGCACAGGCACTGAACGTGTACACAGAGTTATTAAATAACAGACTTAGTG	-
5538710	6766835	Ptprk	19272	1171.09	512.93	533.675	+	263.265	525.795	382.325	0.00903529	0.01	0.000307142	6.46e-05	0.224804	1.02508	0.7164	2.189	1.6721	+	5235079	0.268832	4933861	0.321548	AS	TGCCCAATGATCCACTTGTGCCGACTGCCGTGTTAG	-	1	neurite outgrowth
4441064	6856756	Ptprm	19274	126.235	190.94	479.715	+	2.14665	47.555	67.755	0.82	0.35	0.00664931	0.03	0.0170052	0.249057	0.14124	3.87243	3.0541	-	5000588	0.362944	5543037	0.351916	AS	ACCCATTTGTGCCAACTGCAATCTTA	-			1	cell cell contact
4676106	6846029	Pvrl3	58998	801.845	950.385	854.515	+	34.545	134.85	70.265	0.02	0.14	0.00327355	0.00521	0.0430819	0.14189	0.0822279	1.71962	0.932547	-	5216691	0.137583	4470800	0.520143	AS	TGCAAACCTAGCACCTGAGAGAGAGGCTGGAGCAGGACCAGGAGTTTAAAGTCAGCCTTGGCGACACTGAGTTTGAGACCTGCCTGGGCTACTGGAGACCCCATTGCAAAATTTGAAGTGAATAAATTTTTTAAAAATCCTATGCCATTTGTGTTAATTTTTCAAAGCCTTGTCATGATCCTTTGTAACAACATGATTCTTAACATGTTCAAGTATTCCTCTGAAATGAGTGAGTGATCAGACTTTGTGTACAAATTAGAAAAGTGATGGCTACTGTGAATTAGAGAATCAGTGCTCC	-			1	cell cell contact
4877814	6763495	Rabgap1l	29809	183.57	271.71	285.89	+	8.965	40.055	8.4	0.41	0.22	0.00290234	0.04	0.048837	0.147418	0.0293819	1.59387	-0.733044	-			5280869	0.357804	AS	AACTCCAGCTGTTGAATTTATACTGGGAATCTTCATGAGAAGCTGAAAGAAAGGGAAAAAGAAAGTGGCTTTCTGCTTTCAAAATTGAGGAAAATAAACCAGAAAATGCCAAAAGTACTGTTTTAGCAGTGCACGTTCACTTCCACAGAGACTTTTAGGTGGGACTGTTCCAAGACACTCTCGAGGATATTGCAAACTTGTC	-			1	cytokinesis
5543153	6885930	Ralgps1	241308	178.415	426.81	285.44	+	0.62	64.52	9.13	0.64	0.83	0.0020674	0.000244	0.00347504	0.151168	0.0319857	5.44298	3.20232	-	4704263	0.201391	4614539	0.0096065	AS	GTGAGAGCTCAGAGTTTAGTGAAGAAATGTCT	-
5101681	7010334	Rbm10	236732	290.75	657.92	331.3	+	9.495	71.59	4.01877	0.33	0.42	0.01	0.02	0.0326569	0.108813	0.0121303	1.73639	-1.42877	+			5051166	0.190815	AS	GGAGGAGAAGGCCAGTAACATCGTCATGCTGAGGAT	-
4420119	6892417	Rbm12	75710	1251.05	981.64	602.545	+	213.95	456.43	178.805	6.40106e-06	1.74e-07	1.93944e-08	1.94e-08	0.171016	0.464967	0.29675	1.44299	0.795112	-	5285115	0.0149528	5615151	0.434482	AS	TCCAGATTGTTTTCCTAGTAGTTCCAGGTTAGAACCTGTGGATTGTTTCAATTGCAGATAGATTGGTTTCTATAACACAGAGCATTGGTTGGCTGTTTTACAACTCACAGAATAAACATTGCAATTTGTTACAGTAAAGCTATCTGGAGAGAACACAAAAATAATTTTGGCATACAGTAGAGACCATTTGTAATTCTCGATGATCAAGGAATCTAGATTGGTTTTCTTTTATACCACATGGGATGAAGAAAATTGAAACGTATAAATAGAAACGTGAGTAGAGCTCGTGGAGGGGGCTCATGCCAGTGATGGCATTGGAAGTTGGCTACTTTTGCCATTTGTTTTAAAGCTGGACATACTTGCTTTGTTATA	-
5479607	6836888	Rbm9	93686	899.62	2417.41	1544.91	+	247.6	2728.03	1686.26	0.00040975	3.43e-05	4.54456e-09	4.54e-09	0.275227	1.1285	1.09149	2.03571	1.9876	-	4997469	0.199393	5418836	1.42348	AS	GCTACGGCGGCTTCCAACTGGTTATCATCTGCTTCT	+	1	RNA splicing
5040076	6853960	Rgmb	68799	315.335	1248.32	780.3	+	41.09	53.5	50.22	0.01	0.01	0.00204877	0.000128	0.130306	0.0428578	0.0643599	-1.60427	-1.01767	-	5354851	0.0271938	5174615	0.180425	AS	TTCCATTCAAGTTGTTCGGTCCTTCAGACAACTTATAA	-	3	cell differentiation, axonogenesis, neurite outgrowth
4534246	6829967	Rims2	116838	334.695	310.655	147.38	+	23.615	61.78	18.405	0.32	0.06	0.00538419	0.01	0.0705568	0.19887	0.124881	1.49497	0.8237	+	5526067	0.162006	4764616	0.342395	AS	TTGTCGGATTCTAACACCAGGTCTGAGAGACAAAAGAAAAGGATGTACTATGGTGGCCACTCTTTGGAAGAGGATTTGGAATGGTCTGAGCCTCAGATTAAGGACTCTGGGGTAGATACCTGTAGTAGCACAACCCTTAACGAGGAGCATAGCCATA	-
4323558	6859305	Rnf138	56515	705.865	593.89	446.01	+	399.775	1666.88	715.14	1.26221e-05	1.38e-06	8.75535e-09	4.71e-09	0.566362	2.80671	1.60342	2.30908	1.50135	+	4538883	0.091335	5497963	1.04528	AS	CTCTTCCTTGGGGAGATCCTAGCCAGATTACTAGAAATTTCGTTAGTCATCTAAATC	-
5572105	6929550	Rnf32	56874	85.405	50.675	44.58	+	23.87	36.985	7.98128	0.11	0.0023	0.00721439	0.02	0.279492	0.729847	0.179033	1.38479	-0.642583	+	5323150	0.0866036	5544808	0.00512465	AS	TTCAGCCATGCCCAATATGTAAAGAAGAATT	-
5463139	6929550	Rnf32	56874	85.405	50.675	44.58	+	48.355	77.44	41.475	0.11	0.01	0.00390533	0.00512	0.566185	1.52817	0.93035	1.43246	0.716501	+	4458734	0.648008	4349387	0.59628	AS	GATCAGCCACCGAATCCTGTGCTCATACAACACCAACATAGATGAACTCTTCTCAGAAATTGATGTCTGCTTGGCGGTAAACCGTAGCATTCTTCAGCAGCTAGATGAAAGGTGTGGCCAGATAATCACCA	-
5463870	7015549	Rpgr	19893	280.775	610.035	376.79	+	36.4	30.375	23.315	0.0091595	8.76e-05	0.000202059	0.00131	0.129641	0.0497922	0.061878	-1.38053	-1.06703	-	4670640	0.390317	5277121	0.15711	AS	TTCCTTCTTTAATCGGATGTCATTGACAG	+
4753507	6806271	Rreb1	68750	568.09	280.67	372.395	+	84.81	129.68	107.42	0.11	0.16	0.02	0.04	0.14929	0.462037	0.288457	1.62989	0.950242	+	4835018	0.286238	5306681	0.603544	AS	AGGCCCTCACGGCTCACCAGGCGGTGAGTCTTGAAAGG	-			1	cell cell contact
5572595	6932224	Rufy3	52822	160.485	782.15	318.275	+	45.285	1171.64	282.635	0.0014678	0.00153	1.59806e-08	2.96e-08	0.282176	1.49797	0.888021	2.40835	1.654	+	5081466	0.594823	5355943	2.55987	AS	TGAAACAGGCAAAGACCTTAAATAGTGCAGCAAATAAACTGATCCCAAAGCACCATTAA	-
4321833	6932224	Rufy3	52822	160.485	782.15	318.275	+	259.49	351.25	274.535	0.00802445	0.00625	3.90558e-05	0.000264	1.61691	0.449083	0.862572	-1.84819	-0.906524	+	4428552	1.71314	5604750	0.0276591	AS	GGATTTGACAGATTTGGTGGAGCAAGTGCGTGCTGACCCAGAAG	-
4665557	6911833	Runx1t1	12395	458.31	904.55	269.28	+	71.545	50.895	16.585	0.02	0.01	0.02	0.01	0.156106	0.0562655	0.0615902	-1.4722	-1.34176	+			4559932	0.064424	AS	GCTTTCAGTGTGTTACACGCTGGATTCCGG	-			1	cytokinesis
5440798	6941157	Rutbc2	52850	659.495	213.385	198.515	+	102.16	106.21	70.775	0.000870973	0.00112	0.000397267	0.000912	0.154906	0.497739	0.356522	1.68399	1.2026	-	4847969	1.08861	4688880	0.279143	AS	CACTGAAACTGCTGTGTGATAACATG	-
5141853	6995899	Scamp5	56807	809.38	690.525	456.865	+	131.285	580.585	381.165	0.02	0.08	0.00027584	0.000144	0.162204	0.840788	0.834306	2.37393	2.36276	-	4725705	0.0203403	5355933	0.310729	AS	CGGGGGAGCCACCAACTTTGGCCTGGCCTTTCTCTGGCTCATCCTCTTCACACCTTGCTCCTACGTCTGCTGGTTTCGGCCCATTTACAAGGCCTTCA	-
4737944	6841701	Senp7	66315	168.915	593.62	376.165	+	372.155	253.4	169.58	0.00343079	0.000873	0.00144518	0.00643	2.20321	0.426872	0.450813	-2.36773	-2.28901	+	5006974	0.583282	5213116	2.16005	AS	AGGGAAAAAGAGCACTACTGCCACAGGCCAGACGGAGACTGACCAGCCATCTCCTGGACCTGCCTGCACCAATAAAGCTGCCTTTG	-
5493370	6880621	Serf2	378702	448.35	1089.4	502.005	+	44.435	30.73	34.67	0.04	0.000751	0.08	0.02	0.0991078	0.0282082	0.0690631	-1.81289	-0.521085	+	4322548	0.075443	4575600	0.00538203	AS	CCAATTTCTACAGATCTAGGGATTACAACTTTGTTAGTGGAAGGAAAGATTCCAGGATACCTTACTGTAAAACCTCCAGGGGAAAGAGTTGGCGCGTTTATTTGCTATTTTCAGTAAACCTTGTTCCACCCATTTTCAGTGAGTAGCTGGG	-
5516510	6892831	Serinc3	26943	1939.51	2376.9	3707.56	+	466.855	1787.28	787.52	5.65111e-06	5.19e-08	8.66688e-09	1.61e-08	0.240708	0.751935	0.212409	1.64333	-0.180436	-	4975892	0.416877	4384202	0.304076	AS	TAACATGAACTACAGCTGTGCTGTGAAGAGAATTCTTTATAAAGACCTGTAGATTCCTACAACTTTGGTTTAAGTTTTAAGTTAGAAGATTGTTGGATATTTAAGGCTATTTTTAATTTCTATTACAGTCTCCTTAAAAACCAAAAAGGAATGCATTAATCCACATTTCCCTTCTTCAGAGGTGTAGTGTCCTGGCTCTTGGCAAGGAATTATGTATTTAGGTCAGTCCCCAGAAATGCAGCTGCTCATACAGCTGAGAGAAGGCTATTATTG	-			1	chromatin remodeling
4922980	6934607	Sfrs8	231769	258.84	421.145	263.745	+	27.395	153.315	38.235	0.4	0.39	0.04	0.02	0.105838	0.364043	0.14497	1.78226	0.453898	+	5148516	0.555123	4787015	0.262034	AS	GGCAGCCTCGGCCTCGAGCAGCTTTGACTCCTGGAGCTCTTTTGAGGGGAAACCTG	+	1	RNA splicing
5025057	6812534	Slc35b3	108652	166.145	345.405	273.31	+	2.71543	21.49	0.35192	0.95	0.03	0.01	0.03	0.0163437	0.0622168	0.00128762	1.92857	-3.66596	-	5267565	0.422593	4805492	0.147383	AS	AACCTACATGCTAATAGCTTTTCTAACTGT	-
4977436	7015941	Slc9a7	236727	241.1	187.97	281.175	+	109.83	293.42	106.47	0.00122602	0.000218	3.20639e-06	0.000111	0.455537	1.56099	0.378661	1.77682	-0.266662	-	4860244	0.571578	5241783	0.115664	AS	TGAAACTCATGAAGATTGTGGGCCAGCTCTCTGATAAATTTTACTACACAGATTGTCTCTTTTTTGGAGCAATT	-
4781657	6782414	Smg6	103677	1131.31	631.885	478.71	+	36.72	73.52	44.955	0.04	0.02	0.00106232	0.00843	0.0324579	0.11635	0.0939086	1.84183	1.53269	+	4965056	0.0793565	5188029	0.511718	AS	CTCTATAGTGCTTGGTTGGGATATTAAGGAGAGATTTGTAAATATAAAGTTTAATTTAAAAATCCAGAGATGCTTTTGCACATCTGGCTATGCTAATGGCAGCAGCAAGGCCTCTTAGAGGCTGCATACCCAGGACTTC	-
4960676	6997528	Snap91	20616	172.185	528.75	239.17	+	34.76	735.62	244.57	0.26	0.02	3.22893e-06	1.46e-06	0.201876	1.39124	1.02258	2.78483	2.34067	-	4621939	0.605441	5600733	2.2054	AS	CCACAGGCTGTTTCTAGTTCATCAGCATCGGCAGATCTACTAGCTG	-
5109940	6997528	Snap91	20616	172.185	528.75	239.17	+	1619.51	1668.05	1755.11	0.04	0.04	0.04	0.02	9.40561	3.1547	7.33832	-1.57602	-0.358073	-	5033575	0.419148			AS	TGTCTGCACTCAGCTACCTCGCGCGGCGTCCGGGCTGCGGTG	-
5574872	6966292	Snx26	233071	143.365	626.63	269.945	+	2184.77	2374.04	2900.36	3.60653e-05	8.86e-05	4.15378e-05	2.7e-05	15.2392	3.78858	10.7442	-2.00806	-0.504225	-	5165164	0.449717	4471028	1.16631	AS	ACATTCTTTGCTCTGGGGCGGGGCCCCAGCATACCCCGGAAGAAGCCGCTGC	-	1	glucose transport
4811940	6873068	Sorbs1	20411	244.635	572.09	642.51	+	5.26356	52.42	49.795	0.37	0.39	0.00189978	0.0013	0.021516	0.0916289	0.0775007	2.0904	1.8488	-	4356541	0.434462	5024708	0.911716	AS	GACCCTTTCCGTGCTCGCTCTATATCTGCTGTTAAAATAATTCCCGTGAAGACAGTGAAAA	-
5403558	6933072	Spp1	20750	64.51	209.405	158.255	+	129.285	100.02	128.2	0.00129301	0.000174	6.56747e-06	0.001	2.00411	0.477639	0.810085	-2.06897	-1.30681	+			5044897	0.484593	AS	AATTATTGGTGACTTGGTGGTGATCTAGTGGTGCCAAGAGTGTGTTTGAACCTGACAAGACATCAACTGTGCCTCATAAAAT	+	8	synaptic plasticity, cell migration, cell differentiation, cell invasion, cell death, regulation of bone formation, memory, myelination	_
4713915	6919173	Ssu72	68991	437.79	652.28	488.37	+	141.64	69.625	70.935	6.59576e-05	9.72e-05	0.00655634	8.87e-05	0.323534	0.106741	0.145248	-1.5998	-1.15539	+	5462405	0.171343	4360451	0.251926	AS	GTCCTGTTGGGGCTTCTCATAGCAACTTATAA	-			2	RNA elongation, transcription initiation
5523466	6944385	St7	64213	264.705	840.51	676.38	+	117.79	103.955	143.285	0.000249703	0.04	0.000197245	0.000894	0.444986	0.123681	0.211841	-1.84714	-1.07078	+	4825264	1.45856	4802293	0.623977	AS	GAGCTGCTTGGTGCTATGGCTGATAGAGTTGTGCTTTGAGAAATGCCCAGTTTCCTGCTTC	-
4375115	6900197	St7l	229681	152.63	347.3	267.83	+	13.05	84.065	43.84	0.15	0.07	0.00064597	0.01	0.0855009	0.242053	0.163686	1.50131	0.936919	+	4662666	0.16429	5350350	1.20286	AS	GAACACATTCTGAAGCGAGGAGATAGCGAAGCAATTGCCTATGCTTTCTTTCATCTACAGCACTGGAAACGAATAGAAGGTGCTCTG	-
4653303	6792808	Stra13	20892	207.76	645.725	178.21	+	73.145	75.195	52.89	0.05	0.05	0.04	0.00126	0.352065	0.116451	0.296785	-1.59612	-0.246425	-	5222940	0.447241	5197458	1.64724	AS	TTCTCCCTCTCATCTCCACCTCACAAACTACCACCAACCTTTCAGTTCTCAAGCCATTCCAGATGCCTGGCCAATCTGCCGCCA	-	1	embryogenesis
4913631	6989442	Stra6	20897	125.97	984.74	688.815	+	437.98	777.62	1099.07	0.03	0.1	0.01	0.00552	3.47686	0.78967	1.59559	-2.13846	-1.1237	+	4896266	2.13323	4509968	0.439516	AS	CCCTTTGCCAGCTCACCGCACCCCCTGCCCTGC	-	1	endocytosis
4549423	6871580	Stx3	20908	1284.83	159.115	349.965	+	261.57	98.775	77.59	0.00162502	0.002	0.01	0.00671	0.203583	0.620777	0.221708	1.60846	0.12304	-	5287863	0.685192	5311790	0.109883	AS	GGAGCCATGATTGACCGCATTGAGAACAACATGGACCAGTCAGTGGGCTTTGTGGAACGGGCTGTGGCAGATACCAAAAAGGCGGTCAAGTATCAGAGTGAAGCCCGGA	+			2	acid secretion, membrane fusion
5121937	6818557	Styx	56291	23.495	14.735	24.885	+	2.74641	7.62	2.25075	0.33	0.49	0.04	0.04	0.116894	0.517136	0.0904459	2.14535	-0.37007	+	4424311	0.119239			AS	TATGAAGATAGATAACCTTTGTTTCTTGTGTTTAGTTATGAGTTGTATATTCTAACTGTTTCTCTGTC	-
5121401	6868032	Syt7	54525	745.7	297.275	428.03	+	102.65	244.645	123.69	0.01	0.02	0.000349728	0.000254	0.137656	0.822959	0.288975	2.57975	1.06988	+	4807159	0.28866	4667795	2.60058	AS	TGGGGCAGATTCGAAACCGAGGCTTGGACATGAAATCC	+	5	exocytosis, synaptic vesicle exocytosis, endocytosis,
4667795	6868032	Syt7	54525	745.7	297.275	428.03	+	59.35	143.505	104.005	0.04	0.01	0.000977706	0.000731	0.0795896	0.482735	0.242985	2.60058	1.61022	+	5121401	2.57975	4787981	0.158954	AS	TGCTATCCCTGGTATTAGGGCTTTCGGAACAGGATGACTTTGCCAATATCCCTGACCTGCAAAACCCAGGA	+*	5	RNA splicing, vesicle exocytoses
5083638	6964517	Tacc2	57752	874.17	529.01	491.365	+	108.12	168.045	122.87	0.00628246	0.0056	0.000832058	0.000777	0.123683	0.317659	0.250059	1.36083	1.01562	+	5593875	0.547454	4703501	0.840927	AS	TGTGGTGCACTTGGCTATCTGGAGCCTGACTTAGCAGAAAAGAACCC	-			1	cell division
4886763	6861850	Tcf4	21413	823.905	1568.12	1718.21	+	117.335	804.815	563.46	1.0239e-05	0.00127	8.5077e-09	8.51e-09	0.142413	0.513236	0.327934	1.84954	1.20332	+	4477861	0.720538	4335610	0.225061	AS	TGGGCGGCAACTCTTTGATGTACTACTATAA	+	1	neuron differentiation
5323403	6964394	Tgfb1i1	21804	172.245	782.05	588.82	+	252.52	325.96	323.395	0.00239609	0.01	0.00109849	0.000652	1.46605	0.416802	0.549226	-1.8145	-1.41646	+	5065802	0.377875	4907788	0.0263201	AS	CACAGTATGCAAGCCTCGGTCCCCAAAGC	-			2	adipocyte differentiation, ECM proteins
4773701	6822784	Thoc7	66231	241.81	597.32	179.87	+	245.575	168.25	158.94	0.000576734	0.0004	0.0010205	0.00232	1.01557	0.281675	0.883638	-1.85019	-0.200762	-	4953980	0.338355	4329170	2.31013	AS	TTACCTTATCTGTCCAGTGCGGCCACCTCTAGACTGATCAGAAGTTTGGTTTATTTATTTGTTTGTTTTTGTTTTTTTTTTTTTTGTTTTTTCTGTTCTTCTATTTGGAGGTCTCCTTTATGTTTGTATAAT	-
4329170	6822784	Thoc7	66231	241.81	597.32	179.87	+	90.685	45.17	36.285	0.00143622	1.09e-05	0.00268425	0.00394	0.375026	0.0756211	0.201729	-2.31013	-0.894571	-	4773701	1.85019	4593849	0.276626	AS	GTACTTTATTCCACTGACGCTTCTGTATCAGTATC	-
4705058	6784042	Thra	21833	182.06	1917.82	1589.58	+	11.12	316.79	149.52	0.16	0.05	2.5188e-06	7.65e-07	0.0610788	0.165182	0.0940629	1.43532	0.622955	+	4582355	1.79133	5513914	0.00788239	AS	GAAGTGCAGAGTTCGATTCTGTACAAGGGGGCAGCGGCAGAAGGCCGGCCGGGCGGGTCACTGGGCGTCCACCCGGAAGGACAGCAGCTTCTCGGAATGCATGTTGTTCA	+	9	cell differentiation, embryogenesis, neurogenesis, memory	_
4582355	6784042	Thra	21833	182.06	1917.82	1589.58	+	288.795	878.9	887.1	0.03	0.05	0.00163398	0.000793	1.58626	0.458281	0.558074	-1.79133	-1.5071	+	5362219	0.289289	4705058	1.43532	AS	TGACCTCCGCATGATCGGGGCCTGCCACGCCAGCCGCTTCCTCCACATGAAAGTCGAGTGCCCCACCGAACTCTTCCCCCCACTCTTCCTGGAGGTCTTTGAGGATCAGGAAGTC	+*	9	cell migration, brain development, Glucose metabolism, myelination, heart rate	_
4874893	6982102	Tlr3	142980	70.815	97.05	303.405	+	16.885	62.405	72.905	0.11	0.11	0.02	0.03	0.238438	0.643019	0.240289	1.43125	0.0111576	-	4840220	0.291507			AS	GAAAACTAAGGGGATGCAGGACCTCAGGCTGAGTAAAATCAGAATGTACTTGGCTTTTGAGGTTGACGCACCTGTTCTCTATCTGGGAAGTTAAACTGCCTGAATCACAATCGCGCACCAAA	-	4	neurite outgrowth, response to viruses, viral life cycle, viral entry	_
5298459	6871181	Tm7sf2	73166	292.09	1034.87	740.12	+	1593.84	1745.31	1683.97	4.83733e-07	4.75e-07	2.87552e-07	3.23e-08	5.45667	1.6865	2.27527	-1.69399	-1.26198	-	5018268	0.773841	5467377	0.352263	AS	GCTGCTATTGTTCATCTGGCTCGGCCTGCAGGT	-
4717476	6996952	Tmod2	50876	233.14	953.9	421.36	+	85.085	119.115	98.195	0.03	0.1	0.008641	0.00114	0.364952	0.124872	0.233043	-1.54726	-0.647112	-	5024290	0.328621	4653657	1.04007	AS	TGTGTGATAAGCTCTCTGAGTCTTGGGCATCTCACGGCCTCATTTGAGCAAGAGCCTGGGAAGGGAGGAGTCGGGCCGGCATCTTTTCTGAGAT	-	1	synaptic plasticity
4473030	6884277	Tpd52l2	66314	695.255	640.47	477.37	+	133.63	447.83	164.135	0.00825058	0.000118	4.9902e-07	4.74e-07	0.192203	0.699221	0.343832	1.86312	0.839073	+	5081675	0.0635047	5201882	0.0588229	AS	TCCGCCACTCGATAAGTATGCCTGTCATGAG	-
4449390	6996448	Tpm1	22003	5630.43	10864.9	5527.42	+	674.21	5360.26	1916.62	4.68245e-09	4.68e-09	4.68245e-09	4.68e-09	0.119744	0.493354	0.346749	2.04267	1.53394	-	4415283	0.0426108	4334598	0.231056	AS	GAAGAATTGAAAACGGTGACGAACAACTTGAA	+			1	cytokinesis
5267179	6947570	Tprkb	69786	525.14	485.465	385.13	+	18.04	2.485	7.89	0.01	0.04	0.07	0.07	0.0343527	0.0051188	0.0204866	-2.74655	-0.745746	+	5076400	0.160752	4694966	0.00557479	AS	CTGAGAATTACTTAACAACTGTATGTTCTTGGTCAATTCCATGTTGAAATA	-
5151584	6854378	Tsc2	22084	1004.2	609.07	577.94	+	227.7	503.185	213.955	0.00076211	5.44e-05	4.6147e-06	4.69e-07	0.226748	0.826153	0.370203	1.86532	0.707228	-	4409624	0.655598	4363349	1.22399	AS	TCAGTGTATCTGAACATGTGGTCCGCAG	+	12	S phase, G0/G1 transition, cell proliferation, cell growth, cell differentiation, translation, regulation of cell size, cell cycle, brain development, myelination, RNA splicing, neuronal death	_
5502856	6945548	Ttc26	264134	94.985	144.935	118.915	+	183.455	66.745	60.315	0.00542181	0.000558	0.003064	0.03	1.93141	0.460517	0.507211	-2.06833	-1.929	+	4338487	0.134003	5322878	0.553167	AS	AAATGACTACATTTACCTTAGCTGGTTAGCTCGCTGCT	-			1	intraflagellar transport
5208680	6852874	Ttc7	225049	555.16	101.385	96.72	+	320.41	222.495	190.665	0.00566537	0.00278	0.01	0.02	0.577149	2.19456	1.97131	1.92691	1.77214	+	4468999	0.312067	4538505	1.33824	AS	CATAGAGGAGGCCCTCTTGCTGCTGCTCATCAGTGAGTCCATG	-			1	immunity
5342011	6852874	Ttc7	225049	555.16	101.385	96.72	+	439.54	321.795	301.455	0.00439525	0.00078	0.01	0.01	0.791736	3.17399	3.11678	2.00321	1.97697	+	5510120	0.132144			AS	CTCTAGGCGGGCGTCGTCTATCGCAGCCTCAAGGCTGGAAGAGGCCATGTCGGAATTAACCTTAACA	-			1
5169172	6764011	Uap1	107652	398.425	1148.52	628.835	+	0.00571	109.055	37.7707	0.55	0.4	0.001721	0.00112	1.43314e-05	0.0949526	0.0600645	12.6938	12.0331	-	4895847	0.0977191	4404810	0.503024	AS	GGCCATCACAGCTGATGTCAATCACAA	-
5257802	6957134	Usp5	22225	2333.03	2302.5	1582.99	+	398.935	1257.6	481.535	0.00719424	0.00719	0.00102775	0.00103	0.170994	0.546187	0.304192	1.67545	0.831038	-	5002910	0.0464899	5026897	0.193123	AS	GGTTTCTATGGCAACGAAGACGAAG	-			1	protein degradation
4562268	6823105	Usp54	78787	422.24	342.555	216.3	+	46.485	112.92	39.92	0.03	0.04	0.00204258	0.00282	0.110091	0.32964	0.184558	1.58219	0.745376	-	5339847	0.125047	5262628	0.203221	AS	TGACACTCGAACAGATTCCTCAACGGAGAGCTATCCCTACAAACATTTTCACCTTGAGTCTGTGGTCAGTCACTTCTCTTCAGATTCTCAGGGGACAGTCATCTATAATGTGGAGAATGATTCCGTGTCTCAGAGCAGTC	-
4716215	6982585	Wdr17	244484	42.095	114.405	102.605	+	20.025	256.83	48.485	0.25	0.01	0.000342185	0.00367	0.47571	2.24492	0.47254	2.23851	-0.00964401	-	5293409	0.453178	4609845	0.562724	AS	CTGGATCACCGTTATAATGAATTCAAACTTCATGCAATTATGTCGGAACATAAAAAAACAATCACGGCAATTTCCTGGTGTCCACATAA	-
4330381	6830638	Wdr67	210544	381.375	200.14	240.945	+	120.985	163.43	154.515	0.000201417	1.58e-05	8.10764e-06	2.35e-05	0.317234	0.816578	0.641287	1.36405	1.01543	+	4429230	0.461207	5080724	0.622151	AS	TGTTCAGCGAACAGCACAAGCGTGCACAGCTCTGGCCTTTAATCTTCGTAGAAAGTCTGAGTTCCTTGTGGCGTTAGCTGATTATTC	-
5570931	6854874	Wiz	22404	1586.12	935.17	812.41	+	47.65	238	26.4	0.12	0.00386	0.000504782	0.000824	0.0300419	0.254499	0.0324959	3.08261	0.113284	-	4817791	0.172616	5018972	0.926494	AS	AGGTGAAGGCTATTGAACGCAGGTTTTCCTTCC	-
4620346	6854874	Wiz	22404	1586.12	935.17	812.41	+	58.665	101.175	50.4	0.06	0.13	0.00835445	0.01	0.0369865	0.108189	0.0620376	1.54848	0.746146	-	5018972	0.926494	5044238	0.592941	AS	GTCAGGGTCACTGGAACCATTAGTCACTCCTGACTCTACCCTCCAAGAGGGGAGGAGGTTCATCCTTTGAGCTGTCCTGCCACAAAGTTGACCTTCACCAAATTTGGGGGAGAGATGTGACTAAGTCGCCACAGTTTGGGGAGGACCAAGACAGAAGCAGCCTGGAGCCCAGGTCAGAGCCTTGGATCC	-
4740900	6796594	Zadh1	77219	258.62	176.525	164.35	+	142.68	253.46	191.06	0.09	0.02	0.00723141	0.03	0.551697	1.43583	1.16252	1.37994	1.07531	+	5219488	0.58839			AS	GACCATGGCAAAGGGCTTGGAAAAC	-
5217501	6841019	Zbtb20	56490	78.63	228.92	260.005	+	1038.99	1003.66	1703.69	0.003125	0.00729	0.00416667	0.00313	13.2137	4.38433	6.55253	-1.5916	-1.01191	+	4809054	0.704947	5350712	0.0776385	AS	ATCTGCTGGCGCTCCTTCTCCTTGA	-			1	hematopoiesis
4492008	7010647	Zcchc12	72693	124.99	1079	1105.64	+	123.49	339.695	350.705	9.78632e-06	2.79e-05	1.56551e-08	8.44e-09	0.987999	0.314824	0.317195	-1.64996	-1.63914	+			4681357	0.212608	AS	TGAACTTGAATTTGGTGCAGCTGGTTGTAG	-
5010890	7014048	Zcchc18	66995	111.335	1063.6	670.11	+	449.82	502.975	398.925	0.00138048	0.00154	0.000376117	0.000177	4.04024	0.472899	0.595313	-3.09484	-2.76272	+			5297484	0.163275	AS	GTGAGACAGCTCTTCGCAGCAGACCCTGAG	-
4661591	6824980	Zdhhc20	75965	407.47	673.945	317.045	+	43.84	265.815	94.03	0.02	0.0025	2.66358e-06	1.47e-05	0.107591	0.394416	0.296583	1.87417	1.46288	-	5565861	0.340112	5041637	0.312228	AS	CTTTGCCGCAGGAAATCTACAGAGAATTGCCC	-
4692974	6890302	Zfp106	20402	1361.83	711.41	711.685	+	125.315	175.815	115.925	0.05	0.01	0.01	0.01	0.0920199	0.247136	0.162888	1.42529	0.823863	-	4637493	0.258087	5213547	0.0643043	AS	GGAGCACCGACTTGATTCCCTCTAACCTTCCACTGTGGCCATCTGCATACAGAGTCTTTCAGAGGCAACTAGCAATCTGGTGAGTGTGCCATGCCAGTGGGGAGCATTGAATGTCC	-
5206773	6824620	Zfp219	69890	1213.19	473.24	446.46	+	101.935	108.475	95.54	0.00425084	0.00192	0.000516598	0.01	0.0840219	0.229218	0.213995	1.44788	1.34874	-	4700674	0.275704	4835451	0.554614	AS	AGACAAATTGTAAGGGAGAGGCTTTGAGATAAAACCCCAGGAAGAACTTCCCGAGCCTGTGCATGTTGGGGCAGAAGCAGCGGCAGAGCCAACTCCTTCCCTG	-
4580157	6800236	Zfp277	246196	253.33	642.775	350.02	+	72.6	63.35	79.635	0.000113021	0.00106	0.000222978	0.000167	0.286583	0.098557	0.227516	-1.53992	-0.332986	-	5517516	0.252762	5009568	0.606085	AS	GATATATTGCAGCATCCTCCGGTATTAC	-
5023736	6933157	Zfp326	54367	92.04	278.645	70.595	+	25.46	382.14	88.845	0.3	0.12	1.42943e-05	3.63e-05	0.276619	1.37142	1.25852	2.3097	2.18575	+	4378554	2.5988	4761721	0.133678	AS	TGGTGGTCGATTTGAGAGCTCCTACCGGAATAGCCTTGACTCTTTCGGAGGTAGAAACCAGGGCGGGTCTAGCTGGGAAGCACCTTACTCCCGTTCAAAATTGAGGCCTGGGTTTATGGAGGACAGAGGAAGAGAGAATTACTCTTCCTACAGCAGTTTTTCTTCACCCCATATGAAGCCTGCACCTGTAGGCTCTCGGGGGAGAGGAACGCCTGCTTATCCTGAAAGTA	-
4378121	7018546	Zmym3	56364	236.47	765.995	495.355	+	616.25	494.305	550.225	0.00171316	0.00413	0.000938126	0.00345	2.60604	0.645311	1.11077	-2.01379	-1.2303	-	5502191	0.0820829	5058372	1.41831	AS	GGGGAACACGAGTGGGAAGCGGAGAGCCACGGGGAGGGGGAGGGGACCGGGAACCATTTGAATGAGAGGAGGGGATCACGGGTAGAGTGGGCTCTGGAGATAGGGCGGGCAC	-
