# Supplementary material for: Comprehensive Analysis of Alternative Splicing and Functionality in Neuronal Differentiation of P19 Cells
Source: PLoS One. 2011 Feb 18;6(2):e16880. doi: 10.1371/journal.pone.0016880 (PMC3041816; doi:10.1371/journal.pone.0016880)
Supplement: Table S3 — List of the 1,666 DEX-up genes. (XLS) [file pone.0016880.s006.xls]

## Sheet: Sheet1
Table S3. List of the 1,666 DEX-up genes
			Signal Intensity of Gene Level		Day 0	Day 7	Fold Change
Gene Probe Set ID	Gene	Day 0	Day 7	Day 10	>50% of probesets in a gene meet p<0.05		Day 7/Day 0	Day 10/Day 0
6808363	---	76.845	153.315	97.755	+	+	1.99512	1.27211
6938797	Apbb2	293.26	585.21	406.155	+	+	1.99553	1.38497
6995825	Tspan3	2103.03	4198.61	3976.72	+	+	1.99646	1.89095
6978810	Cbfb	1284.49	2567.62	1727.48	+	+	1.99894	1.34488
6918801	Lzic	261.35	522.495	370.585	+	+	1.99922	1.41796
7018225	Pdk3	376.34	752.5	339.345	+	+	1.99952	0.901698
6800887	1110002B05Rik	469.98	940.315	822.63	+	+	2.00076	1.75035
6974039	Arhgef7	778.27	1557.45	968.55	+	+	2.00117	1.24449
6851227	Fem1a	303.465	607.3	352.265	+	+	2.00122	1.16081
6774146	Serinc1	2862.39	5728.73	5667.54	+	+	2.00138	1.98
6921208	Gne	375.02	750.84	609.765	+	+	2.00213	1.62595
6812770	Tbc1d7	299.58	599.885	332.105	+	+	2.00242	1.10857
6992452	Ccdc12	24.18	48.425	2.55298	+	+	2.00269	0.105582
6844324	Zdhhc8	234.565	469.885	394.325	+	+	2.00322	1.68109
6782093	Dlg4	424.675	850.835	593.66	+	+	2.0035	1.39792
6913270	Tgfbr1	926.24	1855.99	974.925	+	+	2.00379	1.05256
6934652	Tpst1	372.495	746.695	356.325	+	+	2.00458	0.95659
6952298	Lrrc4	71.91	144.165	136.925		+	2.0048	1.90412
6921068	Arid3c	560.15	1123.78	833.075	+	+	2.00621	1.48724
6835403	Tmem74	45.38	91.075	86.465	+	+	2.00694	1.90535
6766470	Raet1e	131.53	263.98	111.015	+	+	2.00699	0.844028
6931001	Pcdh7	231.15	464.07	410.54	+	+	2.00766	1.77608
6760385	Pde6d	237.715	477.62	390.23	+	+	2.00921	1.64159
6780871	Sar1b	1734.9	3486.56	3026.24	+	+	2.00965	1.74433
6777180	Rab21	707.145	1421.38	934.225	+	+	2.01003	1.32112
6935496	Bud31	289.785	582.87	313.405	+	+	2.01139	1.08151
6794496	Ankmy2	322.475	648.89	423.13	+	+	2.01222	1.31213
6926196	Cdc42	3698.93	7446.49	5244.9	+	+	2.01315	1.41795
6848806	1600012H06Rik	127.625	256.995	170.535	+	+	2.01367	1.33622
6875834	---	256.685	517.195	280.915	+	+	2.0149	1.0944
6756790	Mybl1	123.33	248.535	197.385	+	+	2.0152	1.60046
6769030	1810043G02Rik	133.31	268.725	245.355	+	+	2.01579	1.84048
6779725	Rtn4	2234.72	4504.99	3063.65	+	+	2.0159	1.37093
6946238	---	47.385	95.565	67.43		+	2.01678	1.42302
6887861	Atp5g3	1724.73	3480.11	1898.74	+	+	2.01777	1.10089
6930843	Anapc4	811.99	1638.43	997.255	+	+	2.0178	1.22816
6753591	Zbtb41	442.755	893.605	689.245	+	+	2.01828	1.55672
6952657	---	62.77	126.73	68.065		+	2.01896	1.08436
6945335	Cald1	933.025	1884.17	1202.63	+	+	2.01943	1.28896
6935927	Cyp51	1397.58	2822.33	2048.34	+	+	2.01944	1.46563
6981573	Wrn	116.495	235.45	137.34	+	+	2.02112	1.17893
6981182	Hgsnat	328.91	665.15	570.63	+	+	2.02229	1.73491
6886013	Fbxw2	368.225	744.87	598.06	+	+	2.02287	1.62417
6924420	Osbpl9	805.67	1629.91	1335.56	+	+	2.02306	1.6577
6974714	Tm2d2	408.395	826.45	725.085	+	+	2.02365	1.77545
6994772	Olfr937	12.695	25.695	24		+	2.02403	1.89051
6775521	Nfyb	300.545	608.515	263.15	+	+	2.02471	0.875576
6822216	---	99.11	200.67	76.795	+	+	2.02472	0.774846
6849612	---	292.72	592.975	451.725	+	+	2.02574	1.5432
6785446	Slc25a10	414.265	839.605	414.98	+	+	2.02673	1.00173
6894304	Samd10	139.44	282.64	188.145		+	2.02697	1.34929
7009800	Pcsk1n	339.78	688.775	348.745	+	+	2.02712	1.02638
6842933	Usp16	772.6	1566.41	1081.55	+	+	2.02745	1.39988
6941645	Dtx1	170.385	345.46	154.06	+	+	2.02753	0.904188
6888309	2700094K13Rik	380.87	772.275	323.16	+	+	2.02766	0.848478
7016808	Hs6st2	811.39	1645.4	1253.17	+	+	2.02788	1.54447
6786463	Actr2	2653.38	5383.77	3461.79	+	+	2.02903	1.30467
6978953	Cyb5b	1247.88	2533.82	2265.65	+	+	2.03051	1.81561
6942523	Ap1s1	557.075	1131.3	835.41	+	+	2.03078	1.49964
6815305	Hmgcr	1982.35	4028.68	2817.03	+	+	2.03228	1.42106
6854954	0	360.165	731.97	640.7	+	+	2.03232	1.77891
6996704	Tcf12	1362.89	2770.81	2533.11	+	+	2.03303	1.85862
6878344	Osbpl6	115.1	234.065	154.925	+	+	2.03358	1.346
6942573	6430598A04Rik	110.96	225.69	98.03		+	2.03398	0.883472
6875214	Plxdc2	215.935	439.54	333.985	+	+	2.03552	1.54669
6816060	Gpbp1	1037.4	2111.72	1121.12	+	+	2.03557	1.08069
6956985	Mical3	391.3	796.8	468.13	+	+	2.03629	1.19635
6935479	Trrap	635.6	1294.86	835.615	+	+	2.03722	1.31469
6785709	Kremen1	227.375	463.42	377.98	+	+	2.03813	1.66236
6810421	Mocs2	305.325	622.63	499.32	+	+	2.03924	1.63537
6759297	Klf7	417.055	850.62	844.84	+	+	2.03959	2.02573
6875727	Fbxw5	210.645	429.71	356.81	+	+	2.03997	1.69389
6782005	---	225.445	460.54	301.125	+	+	2.0428	1.33569
6764056	Ufc1	425.35	869.34	507.08	+	+	2.04382	1.19215
6883717	Stx16	233.67	477.615	347.115	+	+	2.04397	1.48549
6876209	St6galnac4	95.835	195.89	184.035		+	2.04403	1.92033
6977997	Cyld	196.055	400.82	236.615	+	+	2.04443	1.20688
6958834	Slc8a2	153.53	314.055	152.295	+	+	2.04556	0.991956
6838032	Yaf2	609.315	1247.11	817.28	+	+	2.04674	1.34131
6852220	Yipf4	410.095	839.375	778.665	+	+	2.04678	1.89874
6820534	---	112.63	230.55	207.295	+	+	2.04697	1.8405
6857433	Heatr5b	52.98	108.45	89.48		+	2.047	1.68894
6845147	Pigx	629.15	1288.37	1239.91	+	+	2.04779	1.97078
6983879	Calr	3840.92	7867.37	7826.59	+	+	2.0483	2.03768
6769601	Tyms	53.565	109.73	29.185	+	+	2.04854	0.544852
6867879	Bad	211.935	434.205	413.035	+	+	2.04876	1.94888
6802031	---	194.58	398.755	227.06	+	+	2.04931	1.16692
6982580	Spcs3	1327.58	2723.15	2286.34	+	+	2.05122	1.72219
6945011	Irf5	59.98	123.05	71.205		+	2.05152	1.18715
6979055	---	568.225	1165.85	843.045	+	+	2.05173	1.48365
6890308	Lrrc57	134.28	275.69	197.7	+	+	2.0531	1.4723
6923850	Jak1	868.165	1785.3	1592.3	+	+	2.05641	1.8341
6935117	Ap4m1	349.075	718.11	705.995	+	+	2.05718	2.02247
6999137	Cnot10	474.38	975.94	583.19	+	+	2.0573	1.22937
6879161	Syt13	101.7	209.235	84.27	+	+	2.05737	0.828614
6762964	BC003331	326.615	672.105	533.375	+	+	2.05779	1.63304
6875960	Gm347	149.75	308.25	271.93	+	+	2.05843	1.81589
6860787	Hsd17b4	589.96	1215.01	967.175	+	+	2.05947	1.63939
6786572	Mdh1	1407.38	2899.63	2051.28	+	+	2.0603	1.45752
6977139	Tpm4	2555.69	5266.12	2946.53	+	+	2.06055	1.15293
6778065	---	150.7	310.665	243.575	+	+	2.06148	1.61629
6911412	---	120.675	248.825	229.78		+	2.06194	1.90412
6828374	Oxct1	1340.44	2771.01	2412.21	+	+	2.06723	1.79956
6866643	Me2	611.715	1264.57	666.68	+	+	2.06725	1.08985
6963693	1110004F10Rik	967.555	2000.99	1364.7	+	+	2.06809	1.41046
6807265	2310047H23Rik	237.845	492.04	399.655	+	+	2.06874	1.68032
6793672	Pdia6	2007.81	4154.16	4031.86	+	+	2.06901	2.00809
6791482	Becn1	686.855	1421.36	1248.3	+	+	2.06937	1.81741
6813411	---	175.44	363.065	174.165	+	+	2.06945	0.992733
6838337	Hdac7a	204.245	422.725	220.77	+	+	2.0697	1.08091
6817337	---	185.36	383.7	191.185	+	+	2.07003	1.03143
6880658	Casc4	620.49	1284.45	1135.13	+	+	2.07007	1.82942
6941883	---	65.88	136.47	134.44		+	2.07149	2.04068
6963006	---	89.575	185.59	59.635	+	+	2.0719	0.665755
6950160	Gabarapl1	333.105	691.015	604	+	+	2.07447	1.81324
7013502	Pabpc5	56.755	117.745	83.09	+	+	2.07462	1.46401
6813067	---	82.145	170.565	136.54		+	2.07639	1.66218
6955219	Mxd1	268.755	558.08	512.27	+	+	2.07654	1.90609
6823768	Dph3	418.45	869.195	606.525	+	+	2.07718	1.44946
6756815	Cops5	844.005	1753.88	749.015	+	+	2.07805	0.887453
7014090	Mum1l1	354.37	736.48	397.875	+	+	2.07828	1.12277
6860256	Ndfip1	1404.11	2918.16	2406.67	+	+	2.07831	1.71402
6767537	Cd24a	1862.34	3871.06	2465.88	+	+	2.0786	1.32408
6812534	Slc35b3	166.145	345.405	273.31	+	+	2.07894	1.64501
6941762	Anapc5	830.75	1727.35	1189.31	+	+	2.07927	1.43161
6885353	Mrpl41	240.795	500.685	389.79	+	+	2.0793	1.61876
6964199	Sbk1	473.12	984.275	408.9	+	+	2.08039	0.864263
6786668	Pex13	405.495	843.76	657.185	+	+	2.08081	1.6207
6906967	Sprr1a	69.135	143.87	102.79		+	2.081	1.4868
6925839	Stx12	989.82	2059.97	1614.64	+	+	2.08116	1.63125
6866068	Txnl1	1276.09	2657.37	1574.67	+	+	2.08243	1.23398
6807687	Habp4	388.565	809.25	554.43	+	+	2.08266	1.42687
6788410	Sparc	2216.5	4617.21	4146.88	+	+	2.08311	1.87091
6946927	Rnf103	335.48	699.24	676.33	+	+	2.0843	2.01601
6786979	Spnb2	101.065	210.67	136.565		+	2.0845	1.35126
6975876	1810047C23Rik	352.355	734.58	400.61	+	+	2.08477	1.13695
7012085	Vbp1	889.35	1854.28	627.515	+	+	2.08499	0.705588
6984927	Rrad	69.415	144.815	77.1		+	2.08622	1.11071
6909972	Pdlim5	900.105	1877.94	1613.47	+	+	2.08636	1.79254
7012007	Gdi1	2614.64	5458.48	3729.27	+	+	2.08766	1.4263
6979111	St3gal2	743.05	1551.38	943.54	+	+	2.08785	1.26982
6854760	Glo1	124.875	260.78	126.47	+	+	2.08833	1.01277
6924406	Btf3l4	98.405	205.55	110.545	+	+	2.08882	1.12337
6803173	Moap1	351.825	734.905	431.045	+	+	2.08884	1.22517
6803070	---	150.925	315.485	153.03	+	+	2.09034	1.01395
6844176	Ube2v2	588.425	1230.5	852.755	+	+	2.09118	1.44922
6753430	Ddx59	116.525	243.97	174.39	+	+	2.09371	1.49659
6790508	---	941.645	1972.57	1903.93	+	+	2.09481	2.02192
6963521	Usp47	775.565	1625.4	906.475	+	+	2.09576	1.16879
6925184	6330407G11Rik	968.105	2029.57	1511.87	+	+	2.09644	1.56168
6780713	Olfr1395	158.26	331.975	190.245	+	+	2.09766	1.2021
6766046	Plagl1	1995.86	4190.02	3868.62	+	+	2.09935	1.93832
6934024	---	302.95	636.005	402.575	+	+	2.09937	1.32885
6803871	2010107E04Rik	554.085	1163.58	421.37	+	+	2.1	0.760479
6755559	Efcab2	50.38	105.815	76.275	+	+	2.10034	1.51399
6998428	Ube1dc1	847.845	1782.58	1410.86	+	+	2.10248	1.66405
6875836	5930434B04Rik	34.49	72.525	63.56	+	+	2.10278	1.84285
6945324	Bpgm	207.78	437.095	267.325	+	+	2.10364	1.28658
6820241	Sucla2	205.085	431.46	212.98	+	+	2.10381	1.0385
6945786	Zyx	1124.63	2366.38	1301.78	+	+	2.10414	1.15752
6990526	Arpp19	861.595	1813.12	1280.14	+	+	2.10437	1.48579
6763240	Tor1aip1	250.48	527.21	464.38	+	+	2.1048	1.85396
6802184	Med6	397.74	837.32	450.31	+	+	2.10519	1.13217
6914765	---	100	210.52	204.3		+	2.1052	2.043
6789974	Tnfaip1	974.86	2052.62	1702.03	+	+	2.10555	1.74592
6913286	Sec61b	104.695	220.58	149.555	+	+	2.10688	1.42848
6782921	Tmem132e	86.535	182.365	87.195		+	2.10741	1.00763
6851897	Epb4.1l3	917.745	1934.99	1364.47	+	+	2.10842	1.48676
6968842	---	76.06	160.405	91.56	+	+	2.10893	1.20379
6792679	Cbx8	154.995	326.94	272.645		+	2.10936	1.75906
6941675	Erp29	407.605	860.62	720.365	+	+	2.11141	1.76731
6899722	Anp32e	435.045	918.865	354.31	+	+	2.11211	0.814421
6871270	Fkbp2	982.73	2076.34	1725.31	+	+	2.11283	1.75563
6915734	Usp1	549.785	1162.22	399.15	+	+	2.11395	0.726011
7013835	Tnmd	60.715	128.355	59.675		+	2.11406	0.982871
6762217	Tmcc2	353.39	747.155	659.935	+	+	2.11425	1.86744
6986033	Abcb10	198.57	419.86	292.555	+	+	2.11442	1.47331
6887327	Scn1a	50.885	107.61	80.85		+	2.11477	1.58888
6996695	Grinl1a	1425.37	3014.71	1479.17	+	+	2.11504	1.03775
6995393	Rexo2	664.075	1404.69	1059.24	+	+	2.11527	1.59507
6820425	Enox1	109.45	231.615	209.65		+	2.11617	1.91549
6996297	Rab11a	568.13	1203.78	840.03	+	+	2.11885	1.47859
6800726	---	199.1	421.935	333.3	+	+	2.11921	1.67403
6882515	Dynlrb1	1971.85	4180.77	3310.76	+	+	2.12023	1.67901
6958833	Kptn	117	248.26	127.775	+	+	2.12188	1.09209
6869889	Cutc	92.595	196.555	123.53	+	+	2.12274	1.33409
6974003	Col4a2	428.985	910.665	468.255	+	+	2.12284	1.09154
6838563	---	299.835	636.505	473.805	+	+	2.12285	1.58022
6977970	---	825.68	1753.25	1235.31	+	+	2.1234	1.49611
6942496	Cutl1	446.57	948.46	713.025	+	+	2.12388	1.59667
6904530	Mfsd8	56.93	121	109.595	+	+	2.12542	1.92508
6850103	Ddah2	941.495	2001.21	1295.27	+	+	2.12557	1.37575
6989483	Nptn	975.02	2073.28	1911.64	+	+	2.1264	1.96062
6789324	Mpdu1	582.17	1238.01	978.285	+	+	2.12654	1.68041
6808810	Tmem167	534.175	1136.22	583.81	+	+	2.12707	1.09292
7013998	Ngfrap1	2408.51	5123.1	3070.81	+	+	2.12708	1.27498
6942553	Gnb2	2183.62	4646.24	4419.56	+	+	2.12777	2.02396
6781383	Nt5m	188.245	400.675	337.58	+	+	2.12848	1.7933
6870957	Ndufs8	635.66	1353.26	924.24	+	+	2.1289	1.45398
6926853	Mfn2	580.04	1235.21	853.465	+	+	2.12953	1.47139
6782454	Pitpna	1245.46	2652.39	2046.52	+	+	2.12963	1.64317
6840400	Hes1	739.51	1574.97	1117.61	+	+	2.12974	1.51128
6791686	Map3k14	65.54	139.61	89.435		+	2.13015	1.36459
6820033	Entpd4	250.365	533.41	446.07	+	+	2.13053	1.78168
6915905	Oma1	173.31	369.36	333.215	+	+	2.13121	1.92265
6796052	Snapc1	162.045	345.445	220.715		+	2.13178	1.36206
6934562	Fzd10	296.21	631.695	568.995	+	+	2.13259	1.92092
6993754	Keap1	347.84	742.18	612.63	+	+	2.13368	1.76124
6925547	Hpca	69.965	149.33	104.175		+	2.13435	1.48896
6838417	Tuba1a	6176.53	13185.6	8567.52	+	+	2.13479	1.38711
6800934	Nfkbia	266.13	568.185	402.885	+	+	2.13499	1.51387
6820381	Tsc22d1	412.215	880.995	805.36	+	+	2.13722	1.95374
6956587	Sec13	1689.08	3610.01	2379.82	+	+	2.13727	1.40895
6826279	Wbp4	104.73	224	172.205	+	+	2.13883	1.64428
6899856	Sec22b	672.04	1437.68	1012.6	+	+	2.13928	1.50676
6801902	Spnb1	102.17	218.6	102.61		+	2.13957	1.00431
6807252	B4galt7	146.63	313.745	270.695		+	2.13971	1.84611
6784266	Rundc1	392.24	839.575	820.175	+	+	2.14046	2.091
6980032	Itgb1	3266.1	6992.45	4780.67	+	+	2.14092	1.46373
6847525	LOC654426	1461.96	3131.94	2588.02	+	+	2.14229	1.77024
6826116	---	40.945	87.8	78.815		+	2.14434	1.9249
6837263	Slc25a17	625.58	1341.53	770.59	+	+	2.14446	1.2318
6911884	Tmem64	1075.23	2309.58	1736.14	+	+	2.14799	1.61467
7020286	Mageh1	379.85	816.545	472.52	+	+	2.14965	1.24396
6892384	Edem2	259.26	557.645	419.57	+	+	2.15091	1.61834
6888834	Mapk8ip1	818.64	1762.88	1221.61	+	+	2.15343	1.49224
6825678	---	545.53	1174.86	767.015	+	+	2.1536	1.406
6965944	Lipe	172.775	372.11	300.135	+	+	2.15373	1.73714
6955223	2610209M04Rik	203.66	438.78	186.12	+	+	2.15447	0.913876
6840517	Ncbp2	361.005	777.945	395.58	+	+	2.15494	1.09577
6768323	Slc25a16	171.205	369.075	276.92	+	+	2.15575	1.61748
6985117	Psmd7	1154.33	2488.6	1485.29	+	+	2.15588	1.28672
6900404	Taf13	326.03	702.895	589.045	+	+	2.15592	1.80672
6751698	39693	2109.29	4549.31	3574.41	+	+	2.1568	1.69461
6970944	Cdr2	423.255	913.29	395.57	+	+	2.15778	0.93459
6962935	Ucp2	478.04	1032.1	469.105	+	+	2.15902	0.981309
6833382	Krt18	159.255	344.125	107.445		+	2.16084	0.674673
7017063	Rbmx	1166.78	2521.8	895.535	+	+	2.16134	0.76753
6972505	---	682.47	1476.42	1226.16	+	+	2.16335	1.79666
7016427	C1galt1c1	141.475	306.185	258.495	+	+	2.16423	1.82714
6835806	Mrpl13	222.915	482.535	243.17	+	+	2.16466	1.09086
6979520	Crispld2	85.525	185.175	176.01		+	2.16516	2.05799
6998858	Klhl18	108.395	234.765	145.795		+	2.16583	1.34503
6768618	Slc16a9	69.61	150.895	103.895		+	2.16772	1.49253
6917489	Taf12	228.02	494.48	301.91	+	+	2.16858	1.32405
6834975	Rnf19	396.12	859.085	603.09	+	+	2.16875	1.52249
6806444	Tmem14c	519.025	1125.71	775.29	+	+	2.16889	1.49374
6867598	Suv420h1	474.78	1029.84	942.27	+	+	2.16908	1.98465
6756386	Lpgat1	465.875	1011.36	491.975	+	+	2.17088	1.05602
6789830	Cpd	463.84	1007.65	703.685	+	+	2.17242	1.51709
7015549	Rpgr	280.775	610.035	376.79	+	+	2.17268	1.34196
6854284	Tceb2	27.64	60.085	25.77	+	+	2.17384	0.932344
6943230	Katnal1	244.505	531.685	442.91	+	+	2.17454	1.81146
6806021	Wrnip1	330.76	719.5	440.795	+	+	2.17529	1.33267
6919596	Asph	1089.69	2371.68	1733.13	+	+	2.17647	1.59048
6855327	Cenpq	190.115	413.83	209.265	+	+	2.17674	1.10073
6868041	Cybasc3	203.35	442.795	404.58	+	+	2.1775	1.98957
6835063	Rrm2b	98.865	215.44	181.785	+	+	2.17913	1.83872
7017678	Mtcp1	98.01	213.695	88.515	+	+	2.18034	0.903122
6903946	Phc3	233.425	509.085	478.245	+	+	2.18094	2.04882
6784590	Wdr68	788.3	1719.37	1122.11	+	+	2.1811	1.42346
6795033	Coch	114.655	250.125	207.975	+	+	2.18154	1.81392
6792999	0610009D07Rik	322.42	703.39	345.975	+	+	2.1816	1.07306
6977971	Heatr3	596.58	1302.28	606.535	+	+	2.1829	1.01669
6943448	Rfc3	695.195	1518.28	662.88	+	+	2.18396	0.953517
6780797	Hnrph1	2707.32	5913.22	3240.78	+	+	2.18416	1.19704
6933602	Mvk	389.275	850.26	511.08	+	+	2.18421	1.3129
6941128	Asphd2	197.575	431.855	290.685	+	+	2.18578	1.47126
6954988	Sema4f	119.085	260.315	185.595		+	2.18596	1.55851
6767886	Asf1a	541.84	1184.55	755.295	+	+	2.18616	1.39394
7016880	Plac1	36.12	78.99	34.95		+	2.18688	0.967608
7017578	Uchl5ip	453.045	992.125	487.64	+	+	2.1899	1.07636
7015988	Syn1	182.625	400	168.54	+	+	2.19028	0.922875
6907869	Mov10	251.64	551.315	403.06	+	+	2.19089	1.60173
6880040	---	603.105	1321.37	1062.99	+	+	2.19094	1.76253
6823058	Dnajc9	986.52	2161.52	871.575	+	+	2.19106	0.883484
6912518	Ube2j1	440.865	966.34	727.205	+	+	2.19192	1.6495
6770661	Csrp2	418.255	916.87	427.505	+	+	2.19213	1.02212
6849698	Zfand3	366.14	803.695	556.34	+	+	2.19505	1.51947
6906091	Pdcd10	100.495	220.62	164.69	+	+	2.19533	1.63879
6852229	Ltbp1	566.78	1244.35	552.54	+	+	2.19547	0.974876
6952097	D6Wsu176e	369.255	810.89	350.015	+	+	2.19602	0.947895
6870891	---	463.93	1019.54	857.47	+	+	2.19761	1.84827
6768843	Gnaz	101.245	222.545	117.295	+	+	2.19808	1.15853
6916147	Magoh	1848.99	4064.47	2223.49	+	+	2.19821	1.20255
6893057	Sulf2	1071.67	2355.86	996.48	+	+	2.1983	0.929834
6965940	Pafah1b3	688.34	1514.08	918.835	+	+	2.19961	1.33486
6849110	---	71.005	156.215	115.76	+	+	2.20006	1.63031
6883737	Gnas	3692.03	8125.06	6207.54	+	+	2.2007	1.68134
6884305	---	544.65	1198.74	699.28	+	+	2.20095	1.28391
6792756	2310003H01Rik	243.755	536.685	349.645	+	+	2.20174	1.43441
6993489	Panx1	592.525	1304.65	939.26	+	+	2.20185	1.58518
7017592	Bcap31	1117.62	2461.09	1649.31	+	+	2.20209	1.47574
6839934	Abcf3	247.435	545.13	368.49	+	+	2.20312	1.48924
6912885	Chmp5	1393.14	3070.76	2791.31	+	+	2.2042	2.00361
6996375	Trip4	329.465	726.22	662.18	+	+	2.20424	2.00986
6751709	Bok	202.13	445.575	224.72		+	2.2044	1.11176
6840086	Dnajb11	791.05	1744.3	1526.15	+	+	2.20504	1.92928
6768232	Ppa1	1447.77	3194.21	1493.26	+	+	2.2063	1.03142
6913193	---	55.665	122.83	69.01		+	2.20659	1.23974
6832107	Rbx1	136.235	300.75	183.855	+	+	2.20758	1.34954
6780858	Agxt2l2	91.11	201.145	100.37	+	+	2.20772	1.10164
6862247	Ier3ip1	349.715	772.545	635.565	+	+	2.20907	1.81738
6807172	Arl10	418.675	924.94	772.505	+	+	2.20921	1.84512
6866747	Gm672	228.89	505.82	499.49	+	+	2.20988	2.18223
6991267	Adamts7	169.66	375.135	190.82	+	+	2.2111	1.12472
6830131	Ttc35	1075.42	2378.34	1212.22	+	+	2.21153	1.1272
6876161	2810003C17Rik	432.56	956.77	383.785	+	+	2.21188	0.887241
6993000	Deb1	120.285	266.195	225.67	+	+	2.21304	1.87613
6792499	Fbf1	201.375	445.715	311.4		+	2.21336	1.54637
6969770	Spcs2	810.245	1794.91	1400.82	+	+	2.21527	1.72888
6879938	Ccdc34	357.09	791.065	292.535	+	+	2.21531	0.819219
6939338	Hod	71.77	159.085	148.93		+	2.21659	2.0751
6766772	Arhgap18	451.96	1002.41	795.285	+	+	2.21793	1.75964
6908137	Gpsm2	493.385	1094.4	612.865	+	+	2.21816	1.24216
6963325	Tub	169.575	376.155	116.85	+	+	2.21822	0.689076
6777921	Kif5a	242.395	537.73	178.915	+	+	2.2184	0.738113
6791017	Itga3	300.66	667.025	524.59	+	+	2.21854	1.74479
6763517	Zbtb37	131.99	292.84	233.27	+	+	2.21865	1.76733
6876181	Golga2	174.15	386.495	268.7	+	+	2.21932	1.54292
6900014	Igsf3	257.55	571.93	499.495	+	+	2.22066	1.93941
6962752	Ndufc2	415.005	922.17	658.165	+	+	2.22207	1.58592
6974200	Fbxo25	422.35	938.545	787.15	+	+	2.2222	1.86374
6960270	Lrrc4b	305.5	679.065	521.595	+	+	2.2228	1.70735
6860049	Ube2d2	855.68	1903.65	986.035	+	+	2.22472	1.15234
6805450	---	1181.95	2629.57	2167.17	+	+	2.22477	1.83355
6921162	Tln1	1005.46	2238.62	1801.47	+	+	2.22647	1.79168
6849073	Zfp53	82.6	184	96.995		+	2.2276	1.17427
6924893	Mpl	82.82	184.59	173.005		+	2.22881	2.08893
6959982	---	48.235	107.51	36.79		+	2.22888	0.762724
6875094	Pter	340.715	759.87	736.765	+	+	2.23022	2.16241
6754567	Pigc	124.48	277.85	269.88	+	+	2.23209	2.16806
6953369	Zfp777	188.77	421.51	292.43	+	+	2.23293	1.54913
6892806	---	184.76	412.68	335.94	+	+	2.2336	1.81825
6901489	Ints12	441.755	986.705	473.94	+	+	2.2336	1.07286
6945090	---	300.11	670.535	424.58	+	+	2.2343	1.41475
6972750	---	842.26	1883.28	666.71	+	+	2.23598	0.791573
6934645	---	136.95	306.62	217.395	+	+	2.23892	1.5874
6886078	Rbm18	937.775	2101.47	1432.37	+	+	2.24091	1.52741
6934130	Arpc3	308.265	691.27	398.425	+	+	2.24245	1.29248
6831868	Pick1	193.93	434.925	260.99	+	+	2.24269	1.34579
6774391	Hk1	335.97	754.09	496.355	+	+	2.24452	1.47738
6856231	Ptprs	892.08	2002.84	1710.42	+	+	2.24514	1.91734
6845141	Senp5	668.005	1499.77	1258.04	+	+	2.24515	1.88327
6960328	Rras	404.45	908.275	747.455	+	+	2.2457	1.84808
7016823	Gpc4	1416.17	3181.05	3004.03	+	+	2.24624	2.12124
6936987	Hadha	941.56	2115.05	1197.93	+	+	2.24633	1.27228
6862448	Pard6g	170.13	382.185	211.45	+	+	2.24643	1.24287
6978229	Mmp2	552.965	1243	1207.73	+	+	2.24788	2.1841
6814491	Ankrd32	123.54	277.87	91.44	+	+	2.24923	0.740165
6755621	---	218.86	492.29	299.8	+	+	2.24934	1.36983
6806938	Bicd2	412.11	927.48	613.255	+	+	2.25056	1.48809
6937821	Tapt1	536.59	1208.31	1142.14	+	+	2.25183	2.12852
6774947	Cisd1	243.595	549.17	347.75	+	+	2.25444	1.42757
6956964	Cecr6	108.515	244.69	117.825		+	2.2549	1.08579
6795885	Actr10	783.775	1768.18	1281.19	+	+	2.25599	1.63464
6791132	Snx11	361.76	817.145	506.515	+	+	2.2588	1.40014
6972339	---	31.565	71.34	70.085		+	2.2601	2.22034
6922237	Hdhd3	118.16	267.105	168.86	+	+	2.26054	1.42908
7010334	Rbm10	290.75	657.92	331.3	+	+	2.26284	1.13947
6797917	---	950.325	2150.8	1527.51	+	+	2.26323	1.60736
6973094	---	67.745	153.345	68.42		+	2.26356	1.00996
6780986	Kif3a	562.055	1272.41	1065.94	+	+	2.26386	1.89651
7017668	Mpp1	325.97	738.02	542.9	+	+	2.26407	1.66549
6885879	Slc25a25	188.395	426.685	288.49	+	+	2.26484	1.5313
6835972	Tmem65	507.8	1150.11	874.86	+	+	2.26488	1.72284
6971949	Tcerg1l	130.04	294.635	133.7	+	+	2.26573	1.02815
6957140	Gpr162	206.7	468.35	173.32	+	+	2.26584	0.83851
7011051	Slc25a14	222.685	504.775	330.82	+	+	2.26677	1.4856
6894152	Psma7	443.68	1005.72	443.64	+	+	2.26677	0.99991
6935490	Arpc1b	498.14	1129.44	659.995	+	+	2.26732	1.32492
6871386	Gng3	753.335	1708.41	740.24	+	+	2.2678	0.982617
6952900	Hipk2	701.335	1590.72	1124.68	+	+	2.26812	1.60363
6801104	Trappc6b	364.59	827.28	517.325	+	+	2.26907	1.41892
6788672	---	1036.78	2356.22	1695.45	+	+	2.27264	1.63531
6794152	Tmem18	241.88	549.855	399.935	+	+	2.27326	1.65344
6796299	Gphn	391.61	891.035	710.15	+	+	2.27531	1.81341
6900197	St7l	152.63	347.3	267.83	+	+	2.27544	1.75477
6780331	Gabrb2	64.17	146.03	53.24	+	+	2.27567	0.829671
6974752	Whsc1l1	494.49	1125.83	843.75	+	+	2.27675	1.7063
6885951	---	315.88	719.585	650.81	+	+	2.27803	2.06031
6796799	---	248.715	566.59	255.68	+	+	2.27807	1.028
6825494	Dpysl2	2964.3	6756.64	5104.77	+	+	2.27934	1.72208
6840618	Zfp148	508.96	1160.23	914.93	+	+	2.27961	1.79765
6996391	Usp3	535.915	1221.9	933.805	+	+	2.28004	1.74245
6922672	Ptprd	783.735	1787.38	1446.8	+	+	2.2806	1.84603
6916535	Pomgnt1	416.155	949.095	811.085	+	+	2.28063	1.949
6869324	Ifit2	72.955	166.5	120.32	+	+	2.28223	1.64924
6800233	Ifrd1	965.1	2202.75	1099.43	+	+	2.28241	1.13919
6896770	Acad9	434.48	992.235	643.175	+	+	2.28373	1.48033
6857434	Heatr5b	249.9	570.85	384.915	+	+	2.28431	1.54028
6849626	Pim1	570.86	1305.16	694.845	+	+	2.2863	1.21719
6823007	Gng2	1092.58	2500.44	1343.88	+	+	2.28858	1.23002
6867728	Yif1a	359.36	822.825	542.605	+	+	2.2897	1.50992
6751469	Cxcr7	55.475	127.035	100.605		+	2.28995	1.81352
6822959	Ube2e2	275.73	631.46	456.68	+	+	2.29014	1.65626
6852034	Lpin2	290.315	665.255	584.28	+	+	2.29149	2.01257
6882762	Slc32a1	142.785	327.28	179.595		+	2.29212	1.2578
6767850	Slc35f1	407.22	933.45	911.445	+	+	2.29225	2.23821
6768234	Sar1a	678.45	1555.54	993.335	+	+	2.29279	1.46412
6938704	Ugdh	1008.9	2313.53	1384.64	+	+	2.29313	1.37243
6917817	Zfp46	302.195	693.025	627.195	+	+	2.2933	2.07546
6955935	Eif4e3	124.395	285.29	194.325	+	+	2.29342	1.56216
6925659	Zcchc17	280.95	644.51	287.335	+	+	2.29404	1.02273
6982214	Stox2	400.455	919	773.475	+	+	2.29489	1.93149
6852934	---	126.785	291.07	172.25	+	+	2.29578	1.3586
6813078	Phf2	283.115	650.05	547.7	+	+	2.29606	1.93455
6885924	Garnl3	99.98	229.785	88.99	+	+	2.29831	0.890078
6981609	Dctn6	321.895	739.92	469.945	+	+	2.29864	1.45993
6960915	Atp10a	219.91	505.94	184.08	+	+	2.30067	0.83707
6961201	Snrpa1	623.435	1434.55	495.37	+	+	2.30103	0.794582
6965204	Cd151	1002.28	2306.35	2073.73	+	+	2.30109	2.069
6755687	Acbd3	650.76	1498.59	1252.42	+	+	2.30282	1.92455
6968829	Ap3b2	159.405	367.115	255.035		+	2.30303	1.59992
6963542	Parva	1081.4	2491.85	1689.56	+	+	2.30428	1.56238
6771655	Ankrd52	499.715	1152.33	1067.12	+	+	2.30596	2.13545
6965755	Qpctl	170.84	393.965	351.41	+	+	2.30605	2.05695
6783945	Lasp1	1512.58	3488.39	2005.88	+	+	2.30625	1.32613
6783689	Ppp1r9b	367.66	848.32	555.175	+	+	2.30735	1.51002
7013856	Tmem35	301.285	695.235	375.29	+	+	2.30757	1.24563
6994935	Sc5d	744.065	1717.37	1265.61	+	+	2.30808	1.70094
6814448	Rfesd	105.39	243.36	144.715	+	+	2.30914	1.37314
6795869	Txndc1	1056.53	2439.76	1476.06	+	+	2.30921	1.39708
6748699	Inpp4a	354.81	819.575	604.81	+	+	2.3099	1.7046
6931961	Lphn3	180.57	417.3	277.505	+	+	2.31102	1.53683
6959323	---	275.15	636.695	266.51	+	+	2.31399	0.968599
6879833	Kcna4	85.185	197.15	189.365		+	2.31437	2.22299
6826265	1190002H23Rik	108.755	251.77	249.735		+	2.31502	2.29631
6886678	Rnd3	461.425	1068.65	561.27	+	+	2.31598	1.21638
6815490	Mtap1b	1221.93	2830.85	1988.41	+	+	2.31671	1.62728
6998879	Pthr1	224.98	521.565	348.145	+	+	2.31827	1.54745
6833599	Fbxo4	77.805	180.395	170.295	+	+	2.31855	2.18874
6789351	Nlgn2	328.18	761.3	475.62	+	+	2.31976	1.44927
6921000	Bag1	287.865	667.905	338.905	+	+	2.3202	1.17731
6829551	---	114.75	266.39	129.465	+	+	2.32148	1.12824
6989248	Ube2q2	317.65	738.11	455.435	+	+	2.32366	1.43376
6929407	Actr3b	29.355	68.23	33.06		+	2.32431	1.12621
6781083	Hint1	2152.48	5003.3	4539.14	+	+	2.32444	2.1088
6994668	Ei24	837.05	1947.78	1747.37	+	+	2.32696	2.08753
6931181	Pgm1	416.13	968.83	577.94	+	+	2.32819	1.38884
6992219	Rassf1	308.995	719.55	373.475	+	+	2.32868	1.20868
6754892	Tmco1	541.005	1259.89	841.545	+	+	2.3288	1.55552
6932234	Dck	469.695	1095.22	382.73	+	+	2.33178	0.814848
6941205	Mmab	178.31	415.99	248.45	+	+	2.33296	1.39336
6980578	Rasa3	232.455	542.405	365.715	+	+	2.33338	1.57327
6995619	Fdx1	103.74	242.225	205.945	+	+	2.33492	1.9852
7016797	Rap2c	538.83	1258.69	739.335	+	+	2.33597	1.37211
6807480	Ntrk2	536.11	1252.93	1056.45	+	+	2.33708	1.97059
7014702	Acot9	349.465	816.88	564.585	+	+	2.33752	1.61557
6916797	Scmh1	403.88	944.11	654.815	+	+	2.3376	1.62131
6819156	Rem2	107.29	250.925	68.52		+	2.33875	0.638643
6913901	Hsdl2	419.94	983.735	862.28	+	+	2.34256	2.05334
6818953	---	22.585	52.92	38.15		+	2.34315	1.68917
6838564	Tcfcp2	127.61	299.065	224.72	+	+	2.34359	1.76099
6971746	Uros	155.135	363.695	314.635	+	+	2.34438	2.02814
6912859	---	173.755	407.75	235.38	+	+	2.3467	1.35467
6983226	Mast3	82.7	194.08	127.155	+	+	2.3468	1.53755
6968750	---	61.38	144.065	98.745		+	2.3471	1.60875
6817951	---	45.015	105.66	47.745	+	+	2.34722	1.06065
6995846	Lingo1	122.685	287.97	264.63		+	2.34723	2.15699
6929366	Galnt11	295.125	692.745	308.085	+	+	2.34729	1.04391
6818792	---	88.825	208.545	166.67	+	+	2.34782	1.87639
7019829	Psmd10	356.1	836.32	497.37	+	+	2.34855	1.39671
6873129	Tm9sf3	1945.07	4570.15	3240.88	+	+	2.3496	1.6662
6888928	2610203E10Rik	74.38	174.815	111.745		+	2.3503	1.50235
6889760	Tmem85	838.585	1971.3	1483.35	+	+	2.35075	1.76887
6911988	Mmp16	325.555	765.805	532.605	+	+	2.35231	1.63599
6944982	2310016C08Rik	56.26	132.38	88.055		+	2.353	1.56514
6958061	Kcnj8	83.92	197.535	183.34		+	2.35385	2.1847
6802040	Vti1b	213.795	503.245	378.07	+	+	2.35387	1.76838
6798404	---	89.82	211.625	167.965		+	2.3561	1.87002
6925586	Iqcc	73.83	173.965	100.29		+	2.35629	1.35839
6748011	Tmem14a	37.005	87.25	60.56		+	2.35779	1.63654
6992430	Tmem103	97.81	230.715	94.66	+	+	2.35881	0.967795
6769996	Ube2n	171.705	405.28	210.84	+	+	2.36033	1.22792
6789808	Glod4	334.23	789.15	558.63	+	+	2.3611	1.67139
6772231	Pex3	273.695	646.24	548.17	+	+	2.36117	2.00285
6820288	Esd	109	257.375	233.465	+	+	2.36124	2.14188
6843487	Wrb	577.455	1365.14	793.61	+	+	2.36407	1.37432
6986602	Kbtbd3	22.26	52.63	22.305		+	2.36433	1.00202
6957033	4933426K21Rik	1063.78	2516.84	1199.81	+	+	2.36595	1.12787
6959000	Rtn2	325.72	770.735	353.955	+	+	2.36625	1.08668
6988364	Zfp202	75.385	178.39	159.95		+	2.36639	2.12177
7012004	---	24.655	58.38	18.105		+	2.36788	0.734334
6811046	Ryr2	103.785	245.81	220.18		+	2.36845	2.1215
7019614	Tceal8	1548.31	3668.66	1640.63	+	+	2.36946	1.05963
6986006	Dbndd1	145.935	345.845	188.435		+	2.36986	1.29123
6888421	Olfr1046	32.885	77.965	58.39		+	2.37084	1.77558
6867761	Efemp2	983.835	2333.72	2071.05	+	+	2.37206	2.10507
6930883	Tbc1d19	413.51	981.195	756.225	+	+	2.37284	1.82879
6907217	Vps45	166.885	395.995	230.325	+	+	2.37286	1.38014
6949717	Necap1	702.925	1669.77	1123.4	+	+	2.37545	1.59819
6985943	Galns	113.63	270.04	176.28	+	+	2.37649	1.55135
6840565	Pcyt1a	386.62	919.03	814.22	+	+	2.37709	2.106
6880853	Dut	546.16	1298.38	328.875	+	+	2.37729	0.602159
6810299	Ppap2a	165.68	394.025	306	+	+	2.37823	1.84693
6955879	Foxp1	583.5	1388.45	921.545	+	+	2.37953	1.57934
6857037	2900073G15Rik	252.235	601.05	317.855	+	+	2.3829	1.26015
6825302	Fdft1	1397.15	3330.73	2542.3	+	+	2.38394	1.81962
6831157	Phf20l1	332.155	792.12	676.86	+	+	2.38479	2.03778
6995799	Chrna3	26.51	63.275	22.98		+	2.38684	0.866843
6768227	Lrrc20	110.6	264.125	146.065		+	2.38811	1.32066
6793226	Sdc1	493.79	1179.7	887.58	+	+	2.38907	1.79748
6997215	Tmem30a	1156.7	2763.81	2080.1	+	+	2.38938	1.79829
6882521	Map1lc3a	128.275	306.505	257.54	+	+	2.38944	2.00772
6895672	Fabp5	101.55	242.79	88.895	+	+	2.39084	0.875382
6885930	Ralgps1	178.415	426.81	285.44	+	+	2.39223	1.59987
6889413	Rcn1	970.335	2322.53	2167.8	+	+	2.39354	2.23408
6987439	Cnn1	166.25	397.96	90.005		+	2.39374	0.541383
6988284	Olfr908	13.2	31.6	26.65	+		2.39394	2.01894
6765307	Sertad4	303.73	727.97	323.36	+	+	2.39677	1.06463
6861707	Tubb6	1625.55	3896.8	1513.54	+	+	2.39722	0.931094
6943259	Hmgb1	431.19	1034.01	383.79	+	+	2.39805	0.890072
6949105	Vhlh	230.525	553.725	360.375	+	+	2.40202	1.56328
6757432	---	94.325	226.58	133.735		+	2.40212	1.41781
6872290	Pgm5	55.23	132.755	112.08		+	2.40368	2.02933
6755630	Sccpdh	611.73	1470.53	1051.82	+	+	2.4039	1.71941
6867653	Clcf1	81.37	195.81	176.95		+	2.40642	2.17463
6831990	Mgat3	188.95	454.895	378.875	+	+	2.40749	2.00516
6860167	Pcdhb4	65.285	157.245	89.855	+	+	2.40859	1.37635
6884754	2310047O13Rik	329.125	793.055	507.275	+	+	2.40959	1.54128
6775250	Agpat3	352.72	850.675	622.79	+	+	2.41176	1.76568
6945950	Zfp398	106.975	258.01	222.53	+	+	2.41187	2.08021
6933476	---	209.255	504.835	350.36	+	+	2.41253	1.67432
6790585	Dynll2	400.52	966.27	574.495	+	+	2.41254	1.43437
6859937	Srp19	243.11	586.86	226.925	+	+	2.41397	0.933425
6802181	EG214321	190.215	459.68	253.46	+	+	2.41663	1.33249
6846457	Tbc1d23	312.605	756.055	610.285	+	+	2.41856	1.95226
6949746	Clec4d	22.755	55.05	31.005		+	2.41925	1.36256
6753391	Csrp1	1356.16	3280.91	2012.74	+	+	2.41927	1.48414
6839897	B3gnt5	375.76	909.2	337.865	+	+	2.41963	0.899151
6860929	Snx24	224.695	543.76	416.265	+	+	2.41999	1.85258
6924784	Mast2	489.425	1185.1	890.235	+	+	2.42141	1.81894
6989020	Pih1d2	40.33	97.81	91.095		+	2.42524	2.25874
6908493	Rtcd1	1031.82	2502.71	1456.87	+	+	2.42553	1.41194
6910122	Sh3glb1	1582.76	3842.16	3237.69	+	+	2.4275	2.04559
6839059	Hmox2	285.055	692.1	316.2	+	+	2.42795	1.10926
6748832	Pdcl3	425.34	1032.87	696.32	+	+	2.42834	1.63709
6795887	Psma3	162.485	394.59	230.73	+	+	2.42847	1.42001
6933662	Sfrs9	357.69	868.72	292.035	+	+	2.4287	0.816447
6930864	Rbpj	21.025	51.07	47.26	+	+	2.42901	2.2478
6880621	Serf2	448.35	1089.4	502.005	+	+	2.4298	1.11967
7009716	Nudt11	153.54	373.08	199.445	+	+	2.42986	1.29898
6747805	Rdh10	732.41	1779.77	1058.93	+	+	2.43002	1.44582
6983184	Crtc1	119.75	291.275	223.98	+	+	2.43236	1.8704
6993711	Olfm2	162.86	396.3	293.16		+	2.43338	1.80007
6795025	Hmgb1	308.38	751.69	374.715	+	+	2.43754	1.21511
6928880	Sema3e	71.69	174.895	86.2	+	+	2.4396	1.2024
6751763	Tmem157	98.61	240.585	164.77	+	+	2.43976	1.67093
6943126	Lnx2	137.505	335.51	199.875	+	+	2.43998	1.45358
6991383	Plod2	674.26	1645.76	1408.99	+	+	2.44083	2.08968
6897908	P2ry1	341.7	834.2	699.825	+	+	2.44132	2.04807
6861576	Nedd4l	351.175	857.495	492.565	+	+	2.44179	1.40262
6997712	Morf4l1	488.54	1192.95	632.17	+	+	2.44187	1.294
6848513	Tulp4	636.55	1554.43	1295.53	+	+	2.44197	2.03523
6983953	Itfg1	687.415	1681.34	1344.88	+	+	2.44589	1.95644
6985703	Mphosph6	184.78	452.52	179.735	+	+	2.44897	0.972697
6890713	Nphp1	189.985	465.275	384.06	+	+	2.44901	2.02153
6774907	Bicc1	128.13	314.145	266.015	+	+	2.45177	2.07613
6911805	---	62.6	153.49	124.66	+	+	2.45192	1.99137
6832462	AW049604	176.555	433.25	375.21	+	+	2.45391	2.12517
6998676	Tcta	82.095	201.51	198.435		+	2.4546	2.41714
6941739	1500011H22Rik	352.06	865.715	531.745	+	+	2.459	1.51038
6993296	Birc3	39.57	97.4	57.585		+	2.46146	1.45527
6794766	Nrcam	408.655	1006.35	517.53	+	+	2.46258	1.26642
6869414	Pcgf5	234.365	577.155	522.63	+	+	2.46263	2.22998
6849091	---	30.36	74.8	37.87		+	2.46377	1.24736
6778972	Egfr	287.13	707.65	388.84	+	+	2.46456	1.35423
6992370	Ihpk2	316.32	779.88	554.71	+	+	2.46548	1.75364
6834413	Basp1	551.97	1361.18	859.945	+	+	2.46603	1.55796
6754102	Nmnat2	286.865	708.34	322.39	+	+	2.46925	1.12384
6822784	Thoc7	241.81	597.32	179.87	+	+	2.4702	0.743848
6754086	Arpc5	1085.99	2685.9	1761.99	+	+	2.47323	1.62247
6933913	Tbx3	143.35	354.55	137.19		+	2.47332	0.957028
6813386	Mxd3	182.89	452.435	164.725		+	2.47381	0.900678
6892285	Cdk5rap1	79.945	197.77	110.755	+	+	2.47383	1.38539
6893532	Bmp7	233.53	577.745	327.285	+	+	2.47396	1.40147
6929710	Slc4a1ap	318.71	789.005	226.685	+	+	2.47562	0.711258
6959538	Zfp790	154.92	383.77	284.04	+	+	2.47721	1.83346
7020844	Msl31	383.745	951.815	799.21	+	+	2.48033	2.08266
6761155	Pign	220.95	548.51	454.625	+	+	2.48251	2.05759
6796603	Rnf113a2	70.3	174.555	118.175		+	2.483	1.68101
6754143	Rnasel	107.695	267.59	164.19	+	+	2.4847	1.52458
6817137	5430414B19Rik	34.58	85.93	72.265	+	+	2.48496	2.08979
6890935	---	435.425	1082.19	1031.8	+	+	2.48536	2.36965
6825207	Ebpl	241.75	601.005	429.675	+	+	2.48606	1.77735
6807251	Tmed9	628.06	1561.93	930.6	+	+	2.48692	1.48171
6935292	Lfng	206.36	513.205	360.405	+	+	2.48694	1.74649
6884814	---	77.355	192.51	75.975	+	+	2.48866	0.98216
6750558	Stk36	102.265	254.73	244.155	+	+	2.49088	2.38747
6925369	Eif2c4	87.26	217.475	171.83	+	+	2.49226	1.96917
7016751	Enox2	116.67	290.79	279.4	+	+	2.49241	2.39479
6922244	Pole3	399.295	995.38	478.695	+	+	2.49284	1.19885
6906634	Dclk2	435.18	1085.34	998.9	+	+	2.49399	2.29537
6783740	Slc35b1	1131.76	2823.11	2697.16	+	+	2.49445	2.38317
6803664	Rtl1	70.765	176.66	128.985		+	2.49643	1.82272
6869885	Entpd7	230.555	575.96	438.59	+	+	2.49815	1.90232
6791233	Cacnb1	179.415	448.22	227.55	+	+	2.49823	1.26829
6768847	Rab36	75.405	188.44	186.095	+	+	2.49904	2.46794
6868356	Gnaq	987.21	2470.01	1788.01	+	+	2.50201	1.81118
6797391	Calm1	1590.21	3981.23	3427.82	+	+	2.50358	2.15557
6897009	Larp2	24.42	61.145	38.47	+	+	2.50389	1.57535
6935110	Zkscan1	341.645	855.465	609.74	+	+	2.50396	1.78472
6960836	Cyfip1	529.085	1325.01	717.91	+	+	2.50433	1.35689
6971227	Nsmce1	389.45	976.28	727.275	+	+	2.50682	1.86744
6985655	2310061C15Rik	292.255	732.635	347.155	+	+	2.50683	1.18785
6940883	Tmed5	306.775	769.645	437.545	+	+	2.50883	1.42627
6891000	Rnf24	145.52	365.42	291.5	+	+	2.51113	2.00316
6956864	Galnact2	228.825	575.115	503.825	+	+	2.51334	2.20179
6922103	Mup4	3.19109	8.035	0.00055	+		2.51794	0.000172355
6998094	Acpl2	147.92	372.92	101.83	+	+	2.52109	0.688413
6843222	1190017O12Rik	199.915	504.455	439.18	+	+	2.52335	2.19683
6752068	---	407.635	1028.69	505.33	+	+	2.52356	1.23966
6867925	---	430.495	1086.58	861.875	+	+	2.52401	2.00206
6777518	Hmga2	933.105	2356.77	1066.86	+	+	2.52573	1.14334
6813398	Pdlim7	730.805	1845.87	887.105	+	+	2.5258	1.21387
6839420	---	85.09	214.93	112.43	+	+	2.52591	1.32131
6798180	Traf3	238.045	601.825	501.51	+	+	2.5282	2.10679
6779714	Ccdc88a	299.22	756.7	431.98	+	+	2.52891	1.44369
6961182	Tarsl2	154.36	390.49	221.33	+	+	2.52974	1.43386
6913774	Palm2	175.875	445.045	256.97	+	+	2.53046	1.46109
6791519	Etv4	160.6	406.52	261.975	+	+	2.53126	1.63123
6751525	Lrrfip1	143.925	364.325	261.975	+	+	2.53135	1.82022
6987586	2310005P05Rik	67.725	171.505	72.79		+	2.53237	1.07479
6815046	Zfyve16	119.015	301.485	222.63	+	+	2.53317	1.8706
6855891	Rftn1	244.285	619.02	219.78		+	2.53401	0.899687
6871163	Cdc42ep2	76.185	193.22	162.695		+	2.53619	2.13553
6848179	Dscam	49.445	125.42	82.85		+	2.53656	1.6756
6800236	Zfp277	253.33	642.775	350.02	+	+	2.5373	1.38168
6915871	Sgip1	205.53	522.12	269.145	+	+	2.54036	1.30952
6942672	Cox19	137.4	349.1	204.32		+	2.54076	1.48705
6787174	Fgf18	146.42	372.095	259.03	+	+	2.54129	1.76909
6825410	Fzd3	714.45	1815.84	1430.47	+	+	2.54158	2.0022
6979318	AI427515	356.79	906.98	748.725	+	+	2.54206	2.0985
6868225	Olfr1480	2.49	6.33	12.1517	+		2.54217	4.88021
6858563	Svil	278.98	709.66	477.02	+	+	2.54377	1.70987
6804024	Wdr60	23.455	59.71	44.04		+	2.54573	1.87764
6940146	Cnot6l	402.58	1025.7	958.12	+	+	2.54783	2.37995
6749736	Casp8	91.435	233.09	132.26	+	+	2.54924	1.44649
6977846	Phkb	339.58	865.8	518.45	+	+	2.54962	1.52674
6899654	Sema6c	217.565	554.835	219.62	+	+	2.5502	1.00945
6824986	Efha1	279.105	711.97	477.545	+	+	2.5509	1.71099
6776049	Elk3	301.775	769.855	518.045	+	+	2.55109	1.71666
6755729	Cnih4	1010.31	2577.93	1717.99	+	+	2.55162	1.70046
6791532	Mpp2	129.24	329.825	132.54		+	2.55203	1.02553
6835016	Zfp706	423.24	1080.93	730.445	+	+	2.55394	1.72584
6848966	---	128.015	327.04	187.24	+	+	2.5547	1.46264
6784605	Ddx42	719.155	1837.64	899.83	+	+	2.55528	1.25123
6908886	Fnbp1l	1051.7	2688.39	1622.47	+	+	2.55624	1.54271
6781590	---	360.32	921.365	832.1	+	+	2.55707	2.30934
6919171	B930041F14Rik	462.125	1181.7	926.34		+	2.55711	2.00452
6796238	Fut8	455.87	1165.85	701.9	+	+	2.55741	1.53969
6850937	Plcl2	164.515	420.77	289.56	+	+	2.55764	1.76008
6890125	Srp14	403.4	1031.92	618.955	+	+	2.55807	1.53435
6950030	Tspan11	155.725	398.66	326.25	+	+	2.56003	2.09504
6851605	Fert2	261.07	668.405	510.955	+	+	2.56025	1.95716
6968643	Ntrk3	109.135	279.42	248.94		+	2.56032	2.28103
6756358	---	134.485	344.335	326.52	+	+	2.5604	2.42793
6886908	Nr4a2	44.045	112.79	84.94		+	2.56079	1.92848
6819369	Ift88	144.69	370.8	250.69	+	+	2.56272	1.7326
6942379	Limk1	383.815	983.905	581.07	+	+	2.56349	1.51393
6841168	Atg3	340.015	871.665	558.095	+	+	2.56361	1.64138
6843099	Hunk	459.305	1177.98	673.665	+	+	2.5647	1.46671
6966338	Fxyd7	55.42	142.335	71.365		+	2.5683	1.28771
6916220	Rab3b	102.065	262.445	71.4	+	+	2.57135	0.699554
6999114	Crtap	484.695	1246.35	844.685	+	+	2.57141	1.74271
6749788	Als2cr13	386.14	994.615	826.64	+	+	2.57579	2.14078
6796208	Churc1	180.42	464.765	250.025	+	+	2.57602	1.38579
6836991	Cacng2	54.96	141.635	139.64		+	2.57706	2.54076
6991718	Copb2	924.42	2383.11	1511.54	+	+	2.57795	1.63512
6760177	Irs1	462.84	1195.26	797.175	+	+	2.58246	1.72236
6901757	Eif4e	102.505	264.78	104.255	+	+	2.58309	1.01707
6872551	Ranbp6	349.46	902.805	480.79	+	+	2.58343	1.37581
6778298	Selm	214.47	554.165	397.57	+	+	2.58388	1.85373
6839718	Ypel1	146.195	377.825	170.12	+	+	2.58439	1.16365
6990295	Adam10	717.515	1854.76	1760.68	+	+	2.58498	2.45387
6994624	Hyls1	114.6	296.25	122.645	+	+	2.58508	1.0702
6983162	Ncan	340.065	879.215	313.08	+	+	2.58543	0.920648
6875720	Npdc1	219.19	566.89	449.105		+	2.58629	2.04893
6947894	Txnrd3	75.13	194.575	155.225		+	2.58984	2.06609
6767155	Hdac2	2169.26	5620.1	2338.98	+	+	2.5908	1.07824
6909083	Ugt8a	86.365	223.91	81.38	+	+	2.5926	0.94228
6929713	Mrpl33	214.245	555.665	359.635		+	2.5936	1.67862
6992855	Itga9	141.53	367.075	277.48	+	+	2.59362	1.96057
6885425	Gm996	42.56	110.55	85.305		+	2.59751	2.00435
6792486	H3f3b	2037.76	5293.27	4077.41	+	+	2.59759	2.00093
6995454	Ncam1	826.38	2146.87	1822.26	+	+	2.59792	2.20511
6760911	---	122.19	317.57	291.515	+	+	2.59899	2.38575
6857167	Galnt14	142.1	369.53	149.455	+	+	2.60049	1.05176
6785251	Mgat5b	160.91	418.465	247.825	+	+	2.60062	1.54015
6892052	Abhd12	264.515	688.015	464.91	+	+	2.60104	1.75759
6781982	Vamp2	549.535	1430.82	1213.96	+	+	2.60369	2.20907
6977861	Lonp2	232.215	604.985	459.605	+	+	2.60528	1.97922
6844118	---	275.74	718.51	444.165	+	+	2.60575	1.61081
6941474	Tmem118	118.565	309	197.08	+	+	2.60617	1.66221
6752848	Mgat5	305.34	796.03	553.645	+	+	2.60703	1.81321
7016555	Odz1	37.06	96.63	73.46		+	2.60739	1.98219
6929125	---	235.615	614.43	231.125	+	+	2.60777	0.980943
6828472	Dab2	363.12	947.055	495.945	+	+	2.6081	1.36579
6962961	---	376.905	984.355	618.45	+	+	2.61168	1.64086
6989949	Oaz2	336.7	879.465	620.05		+	2.61201	1.84155
6782563	Ssh2	202.915	530.155	273.155	+	+	2.61269	1.34615
6878430	Ube2e3	858.345	2244.01	1389.44	+	+	2.61435	1.61875
6768990	Sumo3	300.81	787.885	488.83	+	+	2.61921	1.62505
6876044	Slc39a1	159.635	418.225	240.23	+	+	2.61988	1.50487
6755896	Dusp10	127.315	333.71	163.38	+	+	2.62114	1.28327
6996444	Lactb	85.175	223.48	65.87	+	+	2.62377	0.773349
6912504	Lyrm2	259.595	681.915	434.42	+	+	2.62684	1.67345
6907810	Magi3	166.105	436.385	280.16	+	+	2.62716	1.68664
6781372	AA536749	1175.58	3093.36	1941.19	+	+	2.63135	1.65126
6808544	Cetn3	443.43	1167.03	488.755	+	+	2.63182	1.10221
6972274	Krtap5-2	11.525	30.35	27.52	+	+	2.63341	2.38785
6824507	3632451O06Rik	67.76	178.705	89.025	+	+	2.63732	1.31383
6753157	Lrrn2	134.29	354.295	194.96	+	+	2.63828	1.45178
6835089	Klf10	111.915	295.36	168.355	+	+	2.63915	1.50431
7015461	Ebp	264.245	697.9	455.175	+	+	2.64111	1.72255
6885414	Ptgds	143.555	379.17	357.045		+	2.64129	2.48717
6877587	Psmd14	1265.43	3344.99	1188.29	+	+	2.64336	0.93904
6840527	---	132.84	351.255	286.555		+	2.6442	2.15714
6912099	6230409E13Rik	189.35	501.34	329.15	+	+	2.64769	1.73832
6789197	Ntn1	141.885	375.785	109.235		+	2.64852	0.769884
6784765	Axin2	385.605	1021.43	545.115	+	+	2.6489	1.41366
6860211	Pcdhb22	105.39	279.32	269.49	+	+	2.65035	2.55707
6756541	Cd34	46.64	123.665	114.975		+	2.65148	2.46516
6840818	Fstl1	2286.2	6071.88	4275.89	+	+	2.65588	1.8703
6963972	Mettl9	1129.29	2999.78	2265.82	+	+	2.65634	2.00641
6808214	Clptm1l	855.785	2273.98	2189.61	+	+	2.65718	2.5586
6940878	---	186	494.485	277.895	+	+	2.65852	1.49406
7018510	Pdzd11	505.44	1343.76	839.565	+	+	2.65859	1.66106
6797476	Slc24a4	239.1	636.49	306.87		+	2.66202	1.28344
6763652	Scyl1bp1	183.53	488.63	280.215	+	+	2.6624	1.52681
6881787	Dstn	1163.78	3098.55	1217.18	+	+	2.66249	1.04589
6818053	Oxnad1	140.295	374.285	271.02	+	+	2.66784	1.93179
6992215	Cacna2d2	146.325	390.45	163.565	+	+	2.66838	1.11782
6892723	Zhx3	81.765	218.4	156.035	+	+	2.67107	1.90833
6888751	Madd	121.96	325.77	196.235	+	+	2.67112	1.60901
6824779	Slc22a17	710.23	1897.13	1572.22	+	+	2.67115	2.21368
6902162	Ddah1	1035.59	2767.01	1942.82	+	+	2.67191	1.87605
6971656	4631426J05Rik	184.78	493.72	346.715	+	+	2.67193	1.87637
6781612	Pmp22	860.685	2299.79	1486.29	+	+	2.67205	1.72686
6985946	Cbfa2t3h	73.16	195.8	166.845		+	2.67633	2.28055
6901657	Ppp3ca	640.03	1713.42	1071.59	+	+	2.67709	1.67428
6844278	Thap7	215.335	576.6	493.75	+	+	2.67769	2.29294
6836888	Rbm9	899.62	2417.4	1544.91	+	+	2.68714	1.7173
6803524	Bcl11b	108.605	291.995	194.765		+	2.6886	1.79333
6959326	Zfp60	24.705	66.505	48.185	+	+	2.69197	1.95041
6764625	H3f3a	96.14	258.895	81.535	+	+	2.6929	0.848086
6766595	Stx7	866.505	2333.55	1968.03	+	+	2.69306	2.27123
6870614	Casp7	55.075	148.405	132.37		+	2.6946	2.40345
6878702	Ypel4	69.095	186.335	120.05		+	2.69679	1.73746
6836999	Rabl4	110.45	298.05	158.255	+	+	2.69851	1.43282
6805357	Hist1h3g	47.535	128.46	24.39	+	+	2.70243	0.513096
6792787	Sirt7	160.925	435.625	383.69	+	+	2.70701	2.38428
6753394	Phlda3	192.455	521.255	252.715	+	+	2.70845	1.31311
6913042	Glipr2	1358.14	3679.65	1723.9	+	+	2.70933	1.26931
6887089	Rbms1	485.345	1315.01	911.16	+	+	2.70942	1.87734
6878548	Dusp19	99.46	269.595	118.51	+	+	2.71059	1.19153
6751699	Farp2	112.84	305.895	227.545	+	+	2.71087	2.01653
6864037	---	665.805	1807.2	873.965	+	+	2.71431	1.31264
6798951	Vsnl1	26.46	71.84	65.02		+	2.71504	2.45729
6916757	Ccdc23	159.295	432.875	334.66	+	+	2.71744	2.10088
6982585	Wdr17	42.095	114.405	102.605	+	+	2.71778	2.43746
6972227	Chid1	177.285	482.545	388.92	+	+	2.72186	2.19376
6934933	Rhbdd2	315.915	860.265	549.555	+	+	2.72309	1.73957
6928871	Sema3a	257.515	702.36	296.96	+	+	2.72745	1.15318
6775846	Chpt1	96.48	263.345	202.685	+	+	2.72953	2.1008
6749813	Cyp20a1	382.01	1043.48	512.495	+	+	2.73155	1.34157
6965982	Axl	371.21	1014.52	921.865	+	+	2.73299	2.48341
6981190	Hook3	317.34	867.525	573.24	+	+	2.73374	1.80639
6764401	---	377.675	1033.62	628.13	+	+	2.73678	1.66315
6878511	Dnajc10	987.395	2705.19	1801.03	+	+	2.73972	1.82402
6953144	---	57.935	158.92	50.66		+	2.74307	0.874428
6819883	Pbk	364.655	1003.44	266.79	+	+	2.75175	0.731623
6876943	Kif5c	312.315	859.535	361.48	+	+	2.75214	1.15742
6876543	Nek6	310.02	853.915	663.945	+	+	2.75439	2.14162
6854231	A630033E08Rik	88.1	243.285	160.68	+	+	2.76146	1.82384
6946119	Npy	343.97	949.875	276.45	+	+	2.76151	0.803704
6994954	Arhgef12	409.66	1133.91	987.425	+	+	2.76793	2.41035
6841399	Ift57	283.2	784.35	550.895	+	+	2.7696	1.94525
7017134	Fgf13	191.57	530.605	235.61	+	+	2.76977	1.22989
6929651	Agbl5	137.24	380.445	245.44	+	+	2.77211	1.7884
6854541	Nudt3	500.985	1389.33	891.665	+	+	2.7732	1.77982
6990532	Gnb5	436.895	1212.49	1149.42	+	+	2.77525	2.63088
6775391	Mobkl2a	303.605	842.98	594.255	+	+	2.77657	1.95733
6838332	Rapgef3	130.995	364.04	278.125		+	2.77904	2.12317
6811140	Mrpl32	147.93	411.62	196.57	+	+	2.78253	1.3288
6938891	Atp8a1	317.545	883.73	755.635	+	+	2.78301	2.37962
6990398	Mns1	132.815	369.7	135.37		+	2.78357	1.01924
6907289	---	200.22	558.455	444.44	+	+	2.78921	2.21976
6843886	---	136.44	380.635	214.34	+	+	2.78976	1.57095
6839957	---	73.145	204.06	108.04		+	2.7898	1.47707
6997349	Hmgn3	184.765	516	311.1	+	+	2.79274	1.68376
6815687	Erbb2ip	436.81	1220.45	1045.91	+	+	2.79401	2.39444
6872888	Cpeb3	73.035	204.09	78.65		+	2.79441	1.07688
6937084	Fndc4	325.78	910.91	576.54	+	+	2.79609	1.76972
6913982	---	53.485	149.625	93.58		+	2.79751	1.74965
6812983	Tpmt	163.915	459.16	230.86	+	+	2.80121	1.40841
6875132	Vim	3723.65	10431.7	8777.01	+	+	2.80147	2.35709
6959317	Ttc9b	95.335	267.145	125.685		+	2.80217	1.31835
6874563	---	165.095	462.785	242.51	+	+	2.80314	1.46891
6786945	Ccdc104	447.44	1256.13	923.165	+	+	2.80737	2.06322
6849791	Pknox1	247.24	694.675	479.635	+	+	2.80972	1.93996
6759621	Fn1	2377.51	6682.11	5195.94	+	+	2.81055	2.18546
6783489	Mmd	662.66	1863.75	916.91	+	+	2.81253	1.38368
6887374	Scn9a	17.615	49.56	7.755		+	2.81351	0.44025
6775668	Fhl4	23.495	66.14	37.38		+	2.81507	1.59098
6889236	Fjx1	435.455	1226.47	1164.49	+	+	2.81651	2.67419
6755451	Sdccag8	56.505	159.245	133.3	+	+	2.81825	2.35908
6980959	Vdac3	186.83	526.59	397.895	+	+	2.81855	2.12972
6809272	Enc1	575.125	1621.55	1508.89	+	+	2.81947	2.62359
6952168	Ndufa5	226.575	639.225	426.875	+	+	2.82125	1.88403
6924288	2210012G02Rik	45.755	129.125	45.845		+	2.8221	1.00197
6918047	---	137.29	387.58	144.98	+	+	2.82308	1.05601
6968845	Homer2	86.51	244.235	102.805		+	2.8232	1.18836
6769304	Aes	266.42	752.835	575.88	+	+	2.82575	2.16155
6842009	Pros1	147.75	418.085	349.74	+	+	2.82968	2.36711
6780811	Adamts2	118.21	334.81	270.57		+	2.83233	2.28889
6852382	---	167.855	475.465	383.9	+	+	2.83259	2.28709
6920982	Aptx	96.795	274.28	122.495	+	+	2.83362	1.26551
6891689	6330439K17Rik	68.365	193.9	156.945		+	2.83625	2.29569
6933341	Fgfrl1	248.04	703.67	627.845	+	+	2.83692	2.53122
6964250	1500016O10Rik	146.255	415.03	109.975	+	+	2.83771	0.75194
6911212	---	177.95	505.055	282.325	+	+	2.83818	1.58654
6899651	Lysmd1	51.4	145.925	102.75	+	+	2.83901	1.99903
6892852	Ada	70.285	199.73	61.355		+	2.84172	0.872946
6884456	Camk1d	79.52	226.04	217.24		+	2.84256	2.73189
6992012	Rab6b	176.265	502.86	256.475	+	+	2.85286	1.45505
6798634	Fkbp1b	28.555	81.6	60.5		+	2.85764	2.11872
6783640	Spag9	954.565	2729.23	1745.01	+	+	2.85913	1.82806
6936744	Gbx1	28.145	80.565	62.21		+	2.8625	2.21034
6797893	Cyp46a1	88.14	252.715	140.35		+	2.8672	1.59235
6806080	Bphl	46.34	132.94	111.925		+	2.8688	2.4153
6850347	Olfr134	1.94546	5.58651	5.01061		+	2.87156	2.57554
6934401	Aacs	340.13	976.95	850.76	+	+	2.87228	2.50128
6903157	Pag1	100.505	288.845	255.57		+	2.87394	2.54286
6747837	Tmem70	307.935	885.45	408.93	+	+	2.87544	1.32798
6989556	Parp6	348.355	1001.84	647.385	+	+	2.87592	1.85841
6941202	Kctd10	748.34	2153.78	1561.39	+	+	2.87808	2.08648
6917790	Fuca1	186.015	535.43	405.74	+	+	2.87842	2.18122
6875602	Acbd5	162.055	466.675	349.015	+	+	2.87973	2.15368
6764011	Uap1	398.425	1148.52	628.835	+	+	2.88265	1.5783
6875375	Commd3	354.625	1022.61	947.675	+	+	2.88362	2.67233
6830761	Sqle	737.43	2130.52	2040.77	+	+	2.88912	2.76741
6817403	Myst4	165.74	478.915	394.585	+	+	2.88956	2.38075
6875804	---	98.965	286.02	131.445		+	2.89011	1.3282
6919012	Acot7	823.945	2381.3	960.625	+	+	2.89011	1.16588
6864444	Stard4	341.19	986.995	563.745	+	+	2.8928	1.65229
6928719	Sri	881.49	2552.01	2109.38	+	+	2.89511	2.39297
6850333	Olfr121	4.635	13.42	12.33	+	+	2.89536	2.66019
6968856	3110040N11Rik	49.21	142.545	89.095		+	2.89667	1.81051
6754666	Kifap3	412.69	1195.47	592.065	+	+	2.89676	1.43465
6759789	Ptprn	164.2	475.895	239.855	+	+	2.89826	1.46075
7005797	---	2091.08	6062.77	4312.19	+	+	2.89935	2.06218
6792601	Tk1	257.175	745.65	164.36	+	+	2.89939	0.639098
6890714	---	102.16	296.585	288.065	+	+	2.90314	2.81974
6877895	Lass6	547.305	1591.28	1052.94	+	+	2.90748	1.92386
6935910	Ankib1	542.675	1578.98	1491.78	+	+	2.90962	2.74894
6932615	Bmp2k	178.345	519.09	513.16	+	+	2.91059	2.87734
6866054	---	210.99	614.25	229.045	+	+	2.91128	1.08557
6811977	Sox4	1097.34	3196.69	2216.15	+	+	2.91314	2.01958
6965593	Sepw1	1079.24	3145.99	2248.36	+	+	2.91499	2.08327
7013982	---	411.535	1199.8	361.155	+	+	2.91543	0.87758
6833243	Letmd1	294.585	859.65	807.22	+	+	2.91817	2.74019
6788375	Lyrm7	116.325	339.915	240.705		+	2.92211	2.06925
6822731	Cadps	223.2	652.27	238.83	+	+	2.92236	1.07003
6798313	Crip2	418.47	1223.63	899.365	+	+	2.92406	2.14917
6796331	Arg2	60.81	178.135	39.73		+	2.92937	0.653346
6811682	Hist1h2ae	2.97586	8.72	3.615	+	+	2.93025	1.21478
6788133	0610009B22Rik	181.525	532.025	307.405	+	+	2.93086	1.69346
6998125	Clstn2	189.05	554.3	537.095	+	+	2.93203	2.84102
6994431	Fli1	66.35	194.55	94.28		+	2.93218	1.42095
6990244	Gtf2a2	318.895	936.535	308.67	+	+	2.93681	0.967936
6796744	Vash1	277.35	814.74	604.95	+	+	2.93759	2.18118
6838287	Slc38a4	1543.86	4537.85	1433.77	+	+	2.9393	0.928695
6966934	Rcn3	511.33	1503.87	875.54	+	+	2.94109	1.71228
6951096	Med21	361.315	1063.54	618.825	+	+	2.94353	1.7127
6789378	Acadvl	177.87	524	348.865	+	+	2.94597	1.96135
6915504	Ift74	217.84	641.765	313.365	+	+	2.94604	1.43851
6823695	Spcs1	83.49	246.21	69.655	+	+	2.94898	0.834292
6801102	Sec23a	590.715	1742.52	1250.12	+	+	2.94985	2.11627
6994947	Grik4	99.08	292.29	133.495	+	+	2.95004	1.34735
6857435	Eef1a1	72.47	214.14	98.29	+	+	2.95488	1.35629
7020156	Maged2	356.255	1052.75	765.395	+	+	2.95505	2.14845
6795904	Dact1	198.91	587.83	228.69	+	+	2.95526	1.14972
6785865	Igfbp3	406.605	1201.66	968.34	+	+	2.95536	2.38153
6851309	Tnfsf9	57.73	171.115	120.645		+	2.96406	2.08981
6995521	Dixdc1	90.795	269.415	201.965		+	2.96729	2.22441
7010326	Rp2h	156.485	464.78	223.07	+	+	2.97012	1.4255
6885969	Pbx3	543.99	1615.88	572.045	+	+	2.97041	1.05157
6768110	Sh3md4	65.93	195.84	120.485		+	2.97042	1.82747
6887854	Chn1	297.36	884.135	386.6	+	+	2.97328	1.30011
6920742	1810030N24Rik	120.095	357.405	260.71	+	+	2.97602	2.17086
6981185	---	135.925	404.715	365.27	+	+	2.97749	2.68729
6766862	6330407J23Rik	224.635	669.315	271.7	+	+	2.97957	1.20952
6908350	Amy1	41.23	122.9	77.965		+	2.98084	1.89098
7010355	Timp1	133.44	398.11	201.14	+	+	2.98344	1.50734
6978905	Cdh3	116.355	347.16	261.74	+	+	2.98363	2.2495
6948797	Cntn4	42.49	126.92	123.695		+	2.98706	2.91116
6967584	Gabrg3	26.9356	80.51	43.3305		+	2.98898	1.60867
6866238	Ccbe1	62.925	188.285	126.315		+	2.99221	2.00739
6969617	---	64.69	193.585	153.355		+	2.9925	2.37061
7018594	Phka1	133.92	400.925	353.525	+	+	2.99376	2.63982
6784343	Rundc3a	309.055	925.4	372.415	+	+	2.99429	1.20501
6809810	Trim23	230.975	691.74	289.97	+	+	2.99487	1.25542
6909555	E130014J05Rik	102.145	305.935	242.11	+	+	2.9951	2.37026
6787830	Sgcd	34.985	104.895	76.58		+	2.99828	2.18894
6994958	Oaf	206.09	618.08	347.385	+	+	2.99908	1.6856
6770149	Galnt4	75.365	226.665	198.68	+	+	3.00756	2.63624
6879599	Apip	236.77	712.34	400.795	+	+	3.00857	1.69276
6855144	---	480.555	1446.83	930.785	+	+	3.01075	1.9369
6814441	Rhobtb3	510.695	1540.38	974.805	+	+	3.01624	1.90878
6950397	---	190.095	573.505	388.32	+	+	3.01694	2.04277
6986090	Egln1	447.56	1351.01	1194.93	+	+	3.0186	2.66989
6811357	Stard3nl	180.055	543.91	284.765	+	+	3.0208	1.58154
6961010	Ndn	996.68	3010.86	2409.86	+	+	3.02088	2.41789
6957462	2010012C16Rik	191.22	578.145	197.9	+	+	3.02345	1.03493
6792794	Notum	73.42	221.995	48.77		+	3.02363	0.66426
6756130	Esrrg	60.145	181.935	91.645		+	3.02494	1.52373
6933157	Zfp326	92.04	278.645	70.595	+	+	3.02743	0.767003
7016693	Zdhhc9	378.17	1145.49	880.195	+	+	3.02902	2.32751
6976765	39508	28.545	86.5	46.43		+	3.0303	1.62655
6988389	9030425E11Rik	247.635	750.625	338.24	+	+	3.03117	1.36588
6937288	Mxd4	153.09	464.045	414.2		+	3.03119	2.7056
6799836	Dld	347.665	1054.09	324.175	+	+	3.03191	0.932435
6881100	Zc3h6	45.92	139.275	100.34		+	3.03299	2.1851
7015064	Trappc2	247.185	751.97	539.57	+	+	3.04213	2.18286
6825704	Bmp1	178.825	544.655	489.6	+	+	3.04574	2.73787
6786659	Ahsa2	369.26	1125.15	531.36	+	+	3.04704	1.43899
6791215	Pip5k2b	253.78	774.26	370.06	+	+	3.05091	1.45819
6861688	Gnal	89.845	274.75	90.825	+	+	3.05804	1.01091
6850540	Rcan2	241.715	739.34	367.375	+	+	3.05873	1.51987
6806610	Sirt5	83.47	255.32	152.13		+	3.05882	1.82257
6792931	Kif3c	443.965	1359.65	887.525	+	+	3.06252	1.99909
6833183	Accn2	300.395	920.275	786.2	+	+	3.06355	2.61722
6769747	1200009F10Rik	97.715	299.465	297.68	+	+	3.06468	3.04641
6860201	Pcdhb18	97.445	298.75	278.195	+	+	3.06583	2.85489
6882530	Trp53inp2	238.36	731.48	543.77	+	+	3.0688	2.2813
6899520	S100a10	1054.22	3235.86	2185.84	+	+	3.06944	2.07341
6997528	Snap91	172.185	528.75	239.17	+	+	3.07082	1.38903
6956045	Cntn3	90.03	276.52	175.765	+	+	3.07142	1.95229
6837144	Pdgfb	154.38	474.23	132.87		+	3.07184	0.860668
6918892	Errfi1	415.755	1277.71	870.03	+	+	3.07323	2.09265
6843943	Zc3h7a	266.79	821.215	534.855	+	+	3.07813	2.00478
7015449	Wdr13	231.58	714.32	534.3	+	+	3.08455	2.30719
6960885	Gabrb3	225.64	696.065	330.32	+	+	3.08485	1.46392
6967803	---	85.62	264.145	124.61		+	3.08509	1.45538
6749742	Als2cr2	266.39	822.155	711.82	+	+	3.08628	2.6721
6946339	Chn2	68.02	210.18	150.215	+	+	3.08997	2.20839
6941661	Rph3a	46.465	143.645	119.205		+	3.09147	2.56548
6899326	Rab13	56.77	175.675	134.38		+	3.0945	2.3671
6919748	6720467C03Rik	288.345	893.91	567.445	+	+	3.10014	1.96794
6924691	Cmpk	531.085	1647.01	742.425	+	+	3.10122	1.39794
6824942	Cryl1	36.725	113.955	23.565		+	3.10293	0.641661
6792808	Stra13	207.76	645.725	178.21	+	+	3.10803	0.857769
6996440	Rab8b	448.375	1395.57	716.965	+	+	3.11251	1.59903
6988266	Olfr895	8.085	25.18	22.645		+	3.11441	2.80087
6783810	Snf8	134.025	417.795	143.645	+	+	3.11729	1.07178
6763853	Pogk	355.755	1109.84	946.26	+	+	3.11966	2.65986
6804667	Bzw1	2.71067	8.47	2.935	+	+	3.12469	1.08276
7012561	Pcyt1b	174.925	546.96	270.19		+	3.12683	1.5446
6967593	Gabra5	30.69	95.99	45.765		+	3.12773	1.4912
6889350	Tcp11l1	86.045	269.2	231.735	+	+	3.1286	2.69318
6946954	St3gal5	381.42	1193.56	781.625	+	+	3.12924	2.04925
6957263	Ccnd2	2233.74	6994.3	6817.6	+	+	3.13121	3.05211
6799879	Prkar2b	270.455	846.955	460.95	+	+	3.13159	1.70435
6780895	Cdkl3	61.135	191.49	107.17	+	+	3.13225	1.75301
6765199	Vash2	221.255	693.055	271.555	+	+	3.13238	1.22734
6984156	Tox3	335.59	1052.88	1046.18	+	+	3.13738	3.11743
7017533	Cetn2	207.58	651.865	290.035	+	+	3.14031	1.39722
6935269	---	106.655	335.22	166.66		+	3.14303	1.56261
6775625	Nuak1	863.395	2716.51	2215.28	+	+	3.14631	2.56577
6824229	Ddhd1	315.73	994.02	869.015	+	+	3.14832	2.7524
6946412	Adcyap1r1	74.04	233.575	189.33		+	3.15471	2.55713
6835222	Lrp12	267.85	845.865	457.41	+	+	3.15798	1.70771
6822173	Rap2a	52.425	165.625	122.565		+	3.15928	2.33791
6862693	Zadh2	126.185	398.805	266.185		+	3.16048	2.10948
6984485	Dok4	58.51	185.185	112.165		+	3.16501	1.91702
6837455	Scube1	152.215	481.945	251.545	+	+	3.16621	1.65256
6789863	Ankrd13b	144.785	458.675	274.58		+	3.16797	1.89647
6798232	Klc1	697.89	2215.78	1293.62	+	+	3.17497	1.85362
6944385	St7	264.705	840.51	676.38	+	+	3.17527	2.55522
6870803	Emx2	48.65	154.675	142.865		+	3.17934	2.93659
6789541	Spns2	72.77	231.41	152.42		+	3.18002	2.09454
6934892	Stx1a	97.205	309.21	149.395		+	3.18101	1.53691
6814996	Atg10	67.525	214.84	152.84	+	+	3.18164	2.26346
6778998	C1d	180.47	574.3	220.45	+	+	3.18225	1.22153
6779672	Efemp1	46.655	148.57	94.38	+	+	3.18444	2.02293
6779432	Bcl11a	693.955	2211.84	847.385	+	+	3.18729	1.2211
6926160	Ephb2	505.885	1612.67	903.285	+	+	3.18783	1.78555
6933791	Wsb2	653.495	2084.03	1828.27	+	+	3.18905	2.79768
6897577	Alg5	196.015	625.39	529.34	+	+	3.19052	2.70051
6792129	Abca5	190.18	607.165	469.64	+	+	3.19258	2.46945
6939292	A730089K16Rik	28.705	91.655	48.825		+	3.193	1.70092
6964428	Inpp5f	331.43	1059.03	359.175	+	+	3.19532	1.08371
6767336	Cdc2l6	143.025	457.04	382.885	+	+	3.19553	2.67705
7015835	Ndph	61.875	197.745	175.48		+	3.19588	2.83604
6760417	Ecel1	91.12	291.465	251.355	+	+	3.19869	2.75851
7018279	Spin4	160.685	514.025	244.03	+	+	3.19896	1.51869
6915036	D530005L17Rik	123.95	396.835	315.695		+	3.20157	2.54695
6844806	Leprel1	337.975	1082.85	899	+	+	3.20394	2.65996
6942491	Tmem142b	28.4227	91.305	51.705		+	3.21239	1.81914
6819948	Ebf2	91.395	293.795	261.23		+	3.21456	2.85825
6771662	Smarcc2	852.16	2743.45	1809.39	+	+	3.21941	2.1233
6949740	Clec4b2	15.425	49.675	44.965		+	3.22042	2.91507
6975566	Tusc3	715.335	2304.89	1821.36	+	+	3.22212	2.54616
6858134	Nrxn1	191.65	619.745	308.125	+	+	3.23373	1.60775
6769179	Cnn2	1000.57	3237.86	1469.53	+	+	3.23601	1.46869
6758625	Nab1	215.855	698.91	595.63	+	+	3.23787	2.7594
6812516	Muted	129.95	420.82	344.085	+	+	3.23832	2.64783
7018546	Zmym3	236.47	765.995	495.355	+	+	3.23929	2.09479
7020641	Syap1	195.575	633.645	476.24	+	+	3.23991	2.43508
6852399	Qpct	31.46	102	91.575		+	3.24221	2.91084
6987414	BC018242	300.695	975.275	657.635	+	+	3.2434	2.18705
6933072	Spp1	64.51	209.405	158.255	+	+	3.24609	2.45319
6877932	Klhl23	225.855	733.145	371.23	+	+	3.24609	1.64367
6787474	Ccng1	1063.16	3459.72	1804.72	+	+	3.25419	1.69751
6954792	Ctnna2	242.615	790.105	283.945	+	+	3.25662	1.17035
6749691	2810022L02Rik	207.1	674.505	622.675	+	+	3.2569	3.00664
6948328	C630007B19Rik	49.91	162.56	125.045		+	3.25706	2.50541
6791423	---	140.575	458.135	447.61	+	+	3.25901	3.18414
7015856	Fundc1	336.58	1097.61	528.04	+	+	3.26105	1.56884
6945111	Cpa4	40.625	132.605	118.21		+	3.26412	2.90978
6929647	Mapre3	108.265	353.64	309.505	+	+	3.26643	2.85877
6814956	Vcan	262.415	857.575	369.85	+	+	3.26801	1.40941
6970382	Tmem9b	471.525	1541.2	1322.95	+	+	3.26854	2.80569
6897363	Rab33b	169.855	555.28	482.215	+	+	3.26914	2.83898
6949272	Anubl1	43.145	141.325	77.605		+	3.27558	1.7987
6848505	Synj2	52.075	170.705	169.51		+	3.27806	3.25511
6854896	---	64.54	211.64	81.745	+	+	3.27921	1.26658
6949361	Zfp637	322.7	1058.49	681.275	+	+	3.28012	2.11117
6953929	AW146242	148.48	487.35	306.13	+	+	3.28226	2.06176
6794181	Sh3yl1	65.67	216.26	119.525		+	3.29313	1.82009
6881114	Ttl	179.025	590.015	404.395	+	+	3.29571	2.25887
6854433	Haghl	122.015	402.215	278.485	+	+	3.29644	2.28238
6900450	Slc25a24	338.17	1116.62	482.815	+	+	3.30193	1.42773
6973718	B130050I23Rik	207.295	685.37	451.19	+	+	3.30625	2.17656
6917809	Id3	315.335	1044.16	931.75	+	+	3.31129	2.95479
6887903	Evx2	150.38	498.3	169.42		+	3.31361	1.12661
6992306	Gmppb	103.71	343.685	178.155	+	+	3.3139	1.71782
6968871	Hdgfrp3	202.745	672.58	360.025	+	+	3.31737	1.77575
6850877	---	44.335	147.44	123.575		+	3.32559	2.7873
6929260	Klhl7	433.465	1441.89	790.65	+	+	3.32644	1.82402
6768351	Dnajc12	106.04	353.05	231.26	+	+	3.3294	2.18088
6998669	Bsn	66.305	220.91	130.55		+	3.33172	1.96893
6971403	Stx1b2	189.19	630.36	240.35	+	+	3.33189	1.27042
6762423	Tmem58	190.85	635.99	510.785	+	+	3.33241	2.67637
6806039	Serpinb1b	23.97	79.94	38.05		+	3.335	1.5874
6803895	Akt1	824.06	2751.9	2461.98	+	+	3.33944	2.98762
6786673	Rel	61.92	206.78	100.44		+	3.33947	1.62209
6984919	Dync1li2	574.05	1918.11	1548.78	+	+	3.34136	2.69798
6877740	A330102K23Rik	130.755	437.16	183.965	+	+	3.34335	1.40694
6900143	Phtf1	229.365	767.1	500.295	+	+	3.34445	2.18122
7010657	Pgrmc1	1033.62	3459.43	2716.93	+	+	3.34691	2.62856
6836840	Vps28	455.805	1527.53	1017.29	+	+	3.35129	2.23185
6800228	Arl4a	255.485	857.59	706.08	+	+	3.35671	2.76368
6861441	Spink10	35.095	117.83	57.67		+	3.35746	1.64325
6897008	---	29.285	98.39	69.715		+	3.35974	2.38057
6864497	Reep5	659.355	2217.86	1732.22	+	+	3.36367	2.62714
6773179	Nt5dc1	79.545	267.675	115.74	+	+	3.36508	1.45503
6838460	Faim2	41.78	140.605	110.07		+	3.36537	2.63451
6825875	Rb1	85.53	287.965	254.64	+	+	3.36683	2.9772
6899578	Tdrkh	119.325	402.11	219.09	+	+	3.36987	1.83608
6885345	Cacna1b	262.71	890.04	374.27	+	+	3.38792	1.42465
6754776	Brp44	47.54	161.19	130.085		+	3.39062	2.73633
6757129	Tceb1	275.905	935.53	347.38	+	+	3.39077	1.25906
6903779	Fndc3b	282.11	957.41	938.64	+	+	3.39375	3.32721
6849589	Sfrs3	549.775	1865.88	592.105	+	+	3.39391	1.077
6998603	Dock3	69.575	236.28	171.47	+	+	3.39605	2.46453
6762321	Atp2b4	85.745	291.24	242.005	+	+	3.39658	2.82238
6831511	Bai1	105.93	359.915	304.425		+	3.39767	2.87383
7013997	Wbp5	1303.57	4429.96	1968.24	+	+	3.39834	1.50989
6938167	---	35.635	121.135	117.345		+	3.39933	3.29297
6957304	Prmt8	222.465	758.03	472.635	+	+	3.40741	2.12454
6970846	Mir16	304.98	1040.05	750.345	+	+	3.41024	2.46031
6933252	Abhd7	32.93	112.4	80.445		+	3.4133	2.44291
6918699	Mad2l2	311.315	1064.4	544.02	+	+	3.41906	1.74749
6901413	Papss1	383.21	1310.45	1028.52	+	+	3.41967	2.68396
6824902	Pspc1	331.715	1134.8	363.915	+	+	3.42101	1.09707
6953126	---	123.445	422.755	99.605	+	+	3.42464	0.806878
6900193	Rhoc	515.14	1765.99	1217.9	+	+	3.42817	2.36421
6902543	Pigk	247.69	849.95	596.355	+	+	3.43151	2.40767
6749785	Bmpr2	603.425	2076.7	1588.14	+	+	3.44152	2.63188
6812263	Peci	214.325	737.63	545.12	+	+	3.44164	2.54343
6789813	Nxn	836.48	2881.57	1645.44	+	+	3.44488	1.9671
6903454	Cyp7b1	35.185	121.255	112.105		+	3.44621	3.18616
7011861	Gpr50	57.66	199.165	168.755		+	3.45413	2.92673
6869547	Lgi1	54.585	188.56	108.275	+	+	3.45443	1.9836
6788862	Ulk2	356.91	1234.64	1172.84	+	+	3.45925	3.28608
6883526	Pfdn4	367.39	1274.26	365.69	+	+	3.46841	0.995373
6803770	Rage	55.445	192.355	145.74		+	3.46929	2.62855
6828747	Adamts12	54.26	188.33	121.05	+	+	3.47088	2.23093
6989769	Calml4	28.765	99.845	96.29		+	3.47106	3.34747
6776156	Plxnc1	96.185	333.94	325.67		+	3.47185	3.38587
7014030	Tceal1	186.655	648.195	451.745	+	+	3.47269	2.42021
6840923	Lsamp	86.845	302.945	149.89		+	3.48834	1.72595
6897599	Dclk1	308.105	1075.49	521.55	+	+	3.49066	1.69277
6931227	---	181.525	634.99	628.61	+	+	3.49809	3.46294
6792507	Foxj1	78.735	276.385	270.56		+	3.51032	3.43634
6972491	Ccnd1	434.395	1526.11	751.48	+	+	3.51319	1.72995
6841701	Senp7	168.915	593.62	376.165	+	+	3.51431	2.22695
6763129	Lamc2	54.62	191.985	123.155		+	3.51492	2.25476
7018262	Maged1	1507.78	5301.69	3924.09	+	+	3.51621	2.60255
6786561	Ugp2	390	1373.77	1111.08	+	+	3.52249	2.84892
6817229	Nkiras1	63.145	222.69	105.29		+	3.52665	1.66743
6800906	Cfl2	1228.72	4336.47	3253.02	+	+	3.52927	2.64749
6926377	Igsf21	100.995	356.715	258.63		+	3.53201	2.56082
6997574	Tbx18	22.23	78.665	64.885		+	3.53869	2.9188
6925654	Serinc2	155.15	549.08	309.585	+	+	3.53903	1.99539
6871181	Tm7sf2	292.09	1034.87	740.12	+	+	3.54298	2.53388
6857415	Fez2	136	481.865	306.82	+	+	3.54312	2.25603
6991112	Prss35	47.085	166.91	74.97		+	3.54487	1.59223
6912042	Ggh	132.605	470.085	414.735	+	+	3.545	3.1276
6795811	Spg3a	51.09	181.475	110.12	+	+	3.55206	2.15541
6885912	Stxbp1	321.41	1142.83	707.645	+	+	3.55566	2.20169
6816317	Parp8	336.315	1196.57	752.495	+	+	3.55787	2.23747
6848718	Air	66.705	238.51	171.86		+	3.57559	2.57642
6969016	9930013L23Rik	31.435	112.485	95.93		+	3.57834	3.05169
6792994	Pfn4	44.795	160.48	128.315	+	+	3.58254	2.86449
6961110	Apba2	199.315	714.155	421.965	+	+	3.58305	2.11708
6817763	Wnt5a	151.9	544.375	528.275	+	+	3.58377	3.47778
6831845	Cdc42ep1	69.665	250.12	206.205		+	3.59033	2.95995
6869027	Jak2	234.38	842.37	723.985	+	+	3.59404	3.08894
6928889	Pclo	91.65	329.475	160.17	+	+	3.59493	1.74763
6869724	Lcor	225.84	814.05	287.095	+	+	3.60454	1.27123
6911439	Sdcbp	769.72	2784.27	1761.27	+	+	3.61725	2.2882
6783259	Tubd1	109.825	397.765	199.42	+	+	3.62181	1.8158
7014142	Frmpd3	50.125	181.9	157.775		+	3.62893	3.14763
6932540	Ccng2	335.27	1217.14	821.86	+	+	3.63033	2.45134
6940236	Antxr2	124.06	450.935	402.455	+	+	3.63481	3.24404
6857876	Six2	76.12	277.13	134.635		+	3.6407	1.76872
6906749	Sema4a	67.415	245.63	125.93		+	3.64355	1.86798
6903711	Nlgn1	61.765	225.15	209.235		+	3.64527	3.3876
6813664	Agtpbp1	148.745	542.63	240.215	+	+	3.64806	1.61495
6872530	---	145.865	532.465	298.935		+	3.6504	2.04939
6901280	Pitx2	258.655	947.215	652.995	+	+	3.66208	2.52458
6993498	---	131.695	483.385	456.02	+	+	3.67049	3.4627
6987153	Slc36a4	167.22	614.455	392.205	+	+	3.67453	2.34544
6990067	Rps27l	129.445	476.265	156.24	+	+	3.67928	1.207
6765129	Kcnk2	104.575	384.82	364.9		+	3.67985	3.48936
6992367	Prkar2a	395.6	1456.59	645.965	+	+	3.68198	1.63287
6755242	Tagln2	1055.48	3889.4	1911.41	+	+	3.68496	1.81094
6857645	Slc8a1	24.11	88.845	39.44		+	3.68499	1.63584
6890597	Fbn1	355	1310.51	1206.32	+	+	3.69156	3.39808
6913002	Rusc2	180.305	666.05	565.125	+	+	3.69402	3.13427
6933474	---	104.685	386.985	185.845	+	+	3.69666	1.77528
6970829	Syt17	104.975	388.54	239.53	+	+	3.70126	2.28178
6874214	Sfxn4	74.895	277.78	146.09	+	+	3.70893	1.9506
7019640	Morf4l2	461.875	1715.99	947.91	+	+	3.71527	2.05231
6847184	Stch	417.38	1552.96	1024.98	+	+	3.72073	2.45575
6918131	Mfap2	438.63	1632.12	1358.88	+	+	3.72096	3.098
6803863	Ppp1r13b	60.98	227.015	127.165		+	3.72278	2.08536
6790547	Ppm1e	158.785	592.175	357.145	+	+	3.72941	2.24924
7019615	Tceal5	31.615	117.95	41.105		+	3.73082	1.30017
7019833	Col4a6	114.775	428.6	349.755		+	3.73426	3.04731
6754867	---	82.605	309.07	99.065	+	+	3.74154	1.19926
6915138	Asah3l	37.475	140.28	81.81		+	3.7433	2.18306
6764721	Capn2	568.01	2127.57	1590.13	+	+	3.74566	2.79948
6905897	B3galnt1	180.375	676.04	584.565	+	+	3.74797	3.24083
6969399	Ankrd42	41.435	155.52	110.355		+	3.75335	2.66333
6899039	Nes	275.92	1036.32	524.49	+	+	3.75587	1.90088
6999677	Lztfl1	105.1	395.335	286.075	+	+	3.76151	2.72193
6880972	Blvra	224.97	847.77	643.84	+	+	3.76837	2.86189
6801681	Six1	24.755	93.44	66.545		+	3.77459	2.68814
6957463	Styk1	36.985	139.655	88.905		+	3.77599	2.40381
6799173	Trib2	249.72	943.735	491.58	+	+	3.77917	1.96852
6976560	Cbr4	103.975	393.35	209.785	+	+	3.78312	2.01765
6965024	Dpysl4	146.215	553.36	349.71	+	+	3.78456	2.39175
6942685	Micall2	33.595	127.205	112.095		+	3.78643	3.33666
6984218	Rpgrip1l	124.935	473.24	258.94	+	+	3.78789	2.0726
6886017	Phf19	126.415	479.135	295.105	+	+	3.79018	2.33441
6875376	Bmi1	256.975	974.48	637.935	+	+	3.79212	2.48248
6995402	Nnmt	44.21	167.805	81.245		+	3.79563	1.83771
6787197	Kcnip1	24.655	93.615	68.85		+	3.797	2.79254
6817136	Ngly1	87.11	330.96	279.77	+	+	3.79933	3.21169
6860138	Pcdha6	244.005	928.215	804.145		+	3.80408	3.29561
6761964	Tmem163	186.64	710.04	355.935	+	+	3.80433	1.90707
6920070	---	92.705	352.76	78.385		+	3.80519	0.845532
6935150	---	139.105	530.93	292.86		+	3.81676	2.10532
6855608	Gm323	154.67	590.88	396.495		+	3.82026	2.56349
6867565	Mrpl21	63.2	241.535	78.11	+	+	3.82176	1.23592
6923760	Itgb3bp	116.9	447.735	118.27	+	+	3.83007	1.01172
6887703	Slc25a12	334.45	1284.13	1136.98	+	+	3.83953	3.39955
6989884	Megf11	70.925	272.385	176.695		+	3.84047	2.49129
6878049	B230120H23Rik	54.695	210.3	85.005	+	+	3.84496	1.55416
6826081	2810032E02Rik	29.82	114.7	24.47		+	3.84641	0.82059
6860207	Pcdhb20	59.21	227.96	205.415		+	3.85003	3.46926
6989554	Brunol6	49.37	190.31	132.84		+	3.85477	2.6907
6760847	St8sia4	104	400.955	172.9	+	+	3.85534	1.6625
6956902	Cacna1c	116.82	450.515	379.55	+	+	3.85649	3.24902
6955010	Wbp1	309.615	1194.06	690.65	+	+	3.8566	2.23067
6766110	Hivep2	83.245	321.2	274.85	+	+	3.85849	3.3017
6784485	Arf2	590.415	2279.36	1449.83	+	+	3.86061	2.4556
6764007	Hsd17b7	307.405	1187.5	540.975	+	+	3.86298	1.75981
6915844	Dnajc6	138.685	536.11	186.46	+	+	3.86567	1.34449
6752947	Thsd7b	41.23	159.96	78.95		+	3.8797	1.91487
6872616	Prkg1	84.735	329.335	308.55		+	3.88665	3.64135
6917353	Bai2	296.255	1153.66	826.975	+	+	3.89415	2.79143
6775316	BC005764	297.75	1160.87	756.645	+	+	3.89881	2.54121
6823721	Sh3bp5	99.995	390.365	216.915		+	3.90385	2.16926
6780527	Adam19	140.495	548.665	319.17	+	+	3.90523	2.27175
6875920	Col5a1	282.725	1104.36	704.955		+	3.90611	2.49343
6807258	Caml	112.475	439.865	303.435		+	3.91078	2.6978
6878448	---	11.755	45.975	18.33		+	3.9111	1.55934
6775750	Syn3	37.92	148.315	76.525		+	3.91126	2.01806
6900407	Wdr47	181.87	711.97	445.215	+	+	3.91472	2.44798
6885871	Dnm1	133.89	524.18	357.88		+	3.915	2.67294
6980122	Ctxn1	441.195	1728.22	1071.58	+	+	3.91713	2.42881
6929961	Ccdc96	32.46	127.375	100.04		+	3.92406	3.08195
6895589	Stmn2	785.61	3091.48	771.985	+	+	3.93513	0.982657
6934634	Gbas	212.46	836.33	552.37	+	+	3.93641	2.59988
6942669	Centa1	60.105	237.205	182.66		+	3.94651	3.03902
6813470	H2afy	769.68	3044.99	2143.54	+	+	3.95617	2.78498
6853960	Rgmb	315.335	1248.32	780.3	+	+	3.95869	2.47451
6894268	Eef1a2	80.78	320.265	203.215	+	+	3.96466	2.51566
6783363	Cuedc1	244.335	970.205	771.015	+	+	3.9708	3.15557
6924017	Wdr78	62.28	247.33	231.805		+	3.97126	3.72198
6844649	Sst	133.49	533.21	215.615		+	3.99438	1.61521
6870102	---	41.52	165.915	121.03		+	3.99603	2.91498
6829591	Sema5a	126.27	505.26	399.755	+	+	4.00143	3.16587
6965558	V1rg11	88.815	355.61	96.515		+	4.00394	1.0867
7017419	Ids	445.875	1789.44	1445.61	+	+	4.01333	3.24218
6879621	Abtb2	54.32	218.005	141.53		+	4.01335	2.60549
6878282	Hoxd4	120.66	484.26	315.995		+	4.01343	2.61889
6964527	Htra1	333.535	1341.17	1039.05	+	+	4.02108	3.11527
6829598	Sdc2	230.14	926.665	739.985	+	+	4.02653	3.21537
6813070	Ptpdc1	71.17	286.64	225.825	+	+	4.02754	3.17304
6969651	Phca	93.58	377.815	205.13	+	+	4.03735	2.19203
6862816	Neto1	37.855	152.89	136.21		+	4.03883	3.5982
6801332	Fkbp3	947.32	3846.62	685.375	+	+	4.06053	0.723488
6894281	Stmn3	411.66	1673.27	578.24	+	+	4.06469	1.40465
6868176	---	176.78	718.695	142.655	+	+	4.06548	0.806963
6922471	Dbc1	325.375	1325.56	805.885	+	+	4.07393	2.47679
6935035	Rabl5	292.545	1192.48	912.37	+	+	4.07623	3.11873
7015229	Arhgap6	73.815	301.265	270.58		+	4.08135	3.66565
6806882	Id4	379.81	1550.56	1133.19	+	+	4.08246	2.98357
6962876	Gdpd5	86.57	353.49	168.61		+	4.08329	1.94767
6996952	Tmod2	233.14	953.9	421.36	+	+	4.09153	1.80733
6812642	Elovl2	145.94	598.56	226.7	+	+	4.10141	1.55338
6773802	Grik2	46.14	189.265	98.195		+	4.10197	2.1282
6996432	Aph1b	101.02	415.885	268.065	+	+	4.11686	2.65358
6763217	Xpr1	627.575	2590.99	1646.26	+	+	4.12857	2.62321
6884129	Ss18l1	132.125	545.6	312.425		+	4.12942	2.36462
6812250	1300014I06Rik	72.66	300.875	196.015		+	4.14086	2.6977
6792079	Rgs9	52.6	218.05	156.095		+	4.14544	2.96759
7013967	Bhlhb9	308.59	1279.51	414.035	+	+	4.14631	1.3417
6993878	---	67.795	283.865	153.185	+	+	4.18711	2.25953
6935145	---	56.205	235.465	88.1		+	4.1894	1.56748
6879569	Slc1a2	105.005	441.01	310.74		+	4.1999	2.95929
6907246	Hist2h3c2	39.65	166.625	69.87	+	+	4.2024	1.76217
6850047	BC051142	19.85	83.515	55.635		+	4.2073	2.80277
7014268	Pak3	199.465	841.025	335.2	+	+	4.2164	1.6805
6932409	---	109.945	465.045	230.93		+	4.2298	2.10041
6904856	Pcdh18	376.65	1594.7	963.56	+	+	4.2339	2.55824
6916322	---	144.905	614.55	269.79	+	+	4.24105	1.86184
6791418	Hap1	89.44	380.23	238.32	+	+	4.25123	2.66458
6981759	---	24.5161	104.24	51.41		+	4.2519	2.09699
6850271	Gabbr1	407.79	1738.91	1065.02	+	+	4.26423	2.61169
6977169	Tmem38a	22.9689	98.055	80.06		+	4.26904	3.48559
6908569	Snx7	39.905	170.59	111.055	+	+	4.2749	2.78298
6796580	Dnalc1	34.375	147.695	128.04		+	4.29658	3.7248
6952070	Tspan12	347.255	1493.15	1377.14	+	+	4.29988	3.96579
6788423	Glra1	53.51	230.46	41.04		+	4.30686	0.766959
6828005	Tmtc4	118.4	511.825	312.075	+	+	4.32285	2.63577
6827123	Kctd12	157.49	680.895	549.945		+	4.32342	3.49194
6764209	Darc	80.555	350.895	192.135		+	4.35597	2.38514
6989438	Sema7a	125.075	546.02	185.85		+	4.36554	1.48591
6758414	Col5a2	361.18	1577.68	1183.45	+	+	4.36811	3.27663
6776976	Zdhhc17	113.29	494.895	178.28	+	+	4.36839	1.57366
6966292	Snx26	143.365	626.63	269.945	+	+	4.37087	1.88292
6917125	1810007P19Rik	75.245	329	239.065	+	+	4.37238	3.17715
6854438	Metrn	129.64	567.305	380.22		+	4.376	2.93289
6990327	Aldh1a2	66.21	290.005	211.84		+	4.38008	3.19952
6942276	Wbscr17	74.295	325.535	323.895		+	4.38165	4.35958
6889978	Mrg1	284.52	1248.66	883.59	+	+	4.38865	3.10555
6965233	Brsk2	159.58	700.905	423.31	+	+	4.39219	2.65265
6913012	Creb3	321.395	1418.72	822.005	+	+	4.41427	2.55762
6797274	Ttc8	80.83	356.86	258.22	+	+	4.41494	3.19461
6902623	Slc44a5	69.79	308.55	137.35		+	4.42112	1.96805
7013867	Drp2	42.515	188.295	149.115		+	4.42891	3.50735
6846006	Phldb2	275.61	1221.3	576.18	+	+	4.43128	2.09056
6926896	Ptchd2	51.525	228.5	133.21		+	4.43474	2.58535
6983890	Mast1	62.695	278.06	98.395	+	+	4.43512	1.56942
6942558	Pcolce	437.355	1939.78	1213.21	+	+	4.43526	2.77397
7017600	L1cam	162.02	718.725	246.85	+	+	4.43603	1.52358
6878287	Hoxd3	86.905	385.705	220.15		+	4.43824	2.53323
6979181	Gabarapl2	60.26	267.71	86.75	+	+	4.44258	1.4396
6784527	Itgb3	41.68	185.255	169.845		+	4.4447	4.07498
7020084	Lrch2	362.03	1612.7	442.83	+	+	4.4546	1.22319
6786666	0610010F05Rik	137.585	616.01	321.73	+	+	4.4773	2.33841
6779360	4930430E16Rik	34.565	154.885	96.47		+	4.48098	2.79097
6930606	---	441.86	1980.91	1664.24	+	+	4.48311	3.76644
6905208	---	46.495	208.575	185.175		+	4.48597	3.98269
6790664	Dgke	94.47	424.985	218.16	+	+	4.49862	2.3093
6916996	Mycbp	127.875	576.54	105.38	+	+	4.50862	0.824086
6964394	Tgfb1i1	172.245	782.05	588.82	+	+	4.54033	3.4185
6873187	Crtac1	77.54	352.2	331.23		+	4.54217	4.27173
7018634	Nap1l2	91.885	417.595	128.505		+	4.54476	1.39854
6889191	---	111.8	508.22	362.73		+	4.5458	3.24445
6996127	Lrrc49	190.005	864.99	567.325	+	+	4.55246	2.98584
6779288	AV249152	27.62	126.135	120.41		+	4.5668	4.35952
6749557	Coq10b	138.265	632.765	345.605	+	+	4.57647	2.49958
6959868	Tshz3	116.495	533.425	269.14	+	+	4.57895	2.31031
6906325	Gucy1b3	55.64	255.14	141.05		+	4.58555	2.53505
6998214	Mras	67.39	309.485	265.435		+	4.59245	3.93879
6995717	Acat1	339.16	1558.3	825.365	+	+	4.59457	2.43356
6816967	3830406C13Rik	54.65	251.28	132.135		+	4.59799	2.41784
6984955	---	233.56	1077.15	557.51	+	+	4.6119	2.38701
6790947	Cacna1g	126.725	585.86	335.75	+	+	4.62308	2.64944
6773368	1700025K23Rik	16.615	76.845	42.245		+	4.62504	2.54258
6982918	Cpe	740.01	3429.64	2050.05	+	+	4.63458	2.77029
7019994	Trpc5	22.695	105.49	47.525		+	4.64816	2.09407
6823659	Cacna1d	13.985	65.1	46.57		+	4.65499	3.33
6833471	Hoxc8	60.24	280.565	185.195		+	4.65745	3.07429
6790135	Accn1	137.045	638.585	407.585		+	4.65967	2.9741
6949007	Lmcd1	88.04	410.32	229.79		+	4.66061	2.61006
6767613	Popdc3	23.505	109.58	42.995		+	4.66199	1.82919
6949153	Slc6a1	119.885	559.095	530.45	+	+	4.66359	4.42466
6983639	Hhip	53.48	250.065	172.475		+	4.67586	3.22504
6982158	Slc25a4	1503.6	7055.13	4689.62	+	+	4.69216	3.11893
7016804	Mbnl3	85.965	403.5	174.805	+	+	4.69377	2.03344
6855116	Tcf19	137.965	649.66	262.605	+	+	4.70888	1.90342
6769887	Ntn4	164.715	782.26	553.025		+	4.74917	3.35747
6941710	Cutl2	130.55	620.215	204.97		+	4.75079	1.57005
6876490	Gpr21	34.31	163.035	44.855		+	4.75182	1.30734
6855701	---	54.235	257.735	84.02		+	4.75219	1.54918
6972203	Cend1	51.885	247.375	92.53		+	4.76776	1.78337
7015339	---	202.41	965.36	674.35	+	+	4.76933	3.3316
6921994	Svep1	51.205	244.875	111.675		+	4.78225	2.18094
6893288	Atp9a	220.87	1057.03	703.875	+	+	4.78576	3.18683
7016713	Aifm1	296.665	1420.46	765.335	+	+	4.78809	2.5798
7019158	Nap1l3	55.28	264.885	103.695		+	4.7917	1.87581
6983056	---	80.4	387.2	378.075	+	+	4.81592	4.70243
6917389	Sdc3	269.34	1298.66	763.065	+	+	4.82164	2.83309
6915064	D530005L17Rik	24.675	119.04	40.295		+	4.82432	1.63303
6987862	Adamts8	50.94	246.25	104.11		+	4.83412	2.04378
6944351	Tes	276.255	1337.05	714.795	+	+	4.83991	2.58745
6845459	Stxbp5l	19.79	95.84	53.75		+	4.84285	2.71602
6791494	---	37.54	182.22	95.36		+	4.85402	2.54022
6983604	Mmaa	38.135	185.11	122.515		+	4.85407	3.21267
6865792	Fbn2	156.71	760.69	549.18	+	+	4.85413	3.50443
6779327	Tmem17	30.705	149.365	101.5		+	4.86452	3.30565
6932224	Rufy3	160.485	782.15	318.275	+	+	4.87366	1.98321
6923284	Elavl2	341.555	1664.72	716.21	+	+	4.87394	2.09691
6751914	C230078M14Rik	16.72	81.655	36.605		+	4.88367	2.18929
6946038	Tmem176a	148.005	724.825	511.915	+	+	4.8973	3.45877
6840877	B4galt4	45.105	220.985	209.75		+	4.89935	4.65026
6968126	Arrdc4	66.485	326.17	82.115		+	4.90592	1.23509
6806566	Edn1	146.08	716.765	411.695	+	+	4.90666	2.81828
6858842	Gata6	177.385	870.945	669.075		+	4.90991	3.77188
6753402	Tnnt2	108.905	534.74	160.485		+	4.91015	1.47362
7009872	---	99.77	490	445.12		+	4.9113	4.46146
6962343	Nox4	34.465	169.3	95.18		+	4.91223	2.76164
6860170	Pcdhb6	51.445	254.005	118.835		+	4.93741	2.30994
6811565	Hist1h2ag	6.14798	30.38	2.03865	+	+	4.94146	0.331597
6989974	2810417H13Rik	298.92	1477.89	321.6	+	+	4.94412	1.07587
6748884	Il1r1	16.315	80.83	62.825		+	4.95434	3.85075
6788388	Anxa6	816.305	4049.34	3267.74	+	+	4.96057	4.00309
6777784	Slc16a7	26.05	129.545	61.68		+	4.97294	2.36775
6890120	Gpr176	28.42	141.48	119.8		+	4.97818	4.21534
6816158	---	350.59	1745.88	1316.66	+	+	4.97985	3.75555
6936750	Smarcd3	79.175	395.405	310.42	+	+	4.99406	3.92068
6935630	---	56.6	282.895	108.15		+	4.99814	1.91078
6769197	Cirbp	295.135	1477.62	706.815	+	+	5.00661	2.39489
6840705	Adcy5	75.26	377.195	241.88	+	+	5.01189	3.21393
6860085	Psd2	44.835	224.84	77.87		+	5.01483	1.73681
6997764	Zic1	628.895	3162.1	2915.86	+	+	5.02802	4.63649
6939077	Tec	109.57	551.015	364.16		+	5.02889	3.32354
6934945	2900083I11Rik	103.61	522.09	311.235		+	5.03899	3.00391
6911682	Ccne2	164	827.385	166.315	+	+	5.04503	1.01412
6798795	Rhob	255.62	1290.42	800.3	+	+	5.0482	3.13082
6884295	Oprl1	92.565	468.99	135.625	+	+	5.0666	1.46519
6795881	Frmd6	123.245	624.46	227.185	+	+	5.06682	1.84336
6961991	Hddc3	87.725	445.26	349.61		+	5.07563	3.98529
6777545	Msrb3	156.655	795.395	528.97	+	+	5.07737	3.37666
6872029	Aldh1a7	16.975	86.38	13.62		+	5.08866	0.802356
6804670	Adarb2	25.505	129.89	76.095		+	5.09273	2.98353
6884523	Cugbp2	205.285	1054.57	1025.35	+	+	5.1371	4.99476
6792024	Cacng4	165.03	848.27	535.09		+	5.1401	3.24238
6943404	Stard13	56.705	291.93	142.505		+	5.14822	2.51309
6860204	Pcdhb19	35.845	184.545	125.145	+	+	5.14842	3.49128
6793170	Nfyc	24.86	128.655	53.96	+	+	5.17518	2.17056
6864609	---	49.185	254.8	177.5		+	5.18044	3.60882
6748174	B3gat2	26.175	136.175	60.105		+	5.20248	2.29628
6910621	Nexn	34.255	179.025	55.785		+	5.22624	1.62852
6824673	Olfr1511	4.48	23.42	9.70192	+	+	5.22768	2.16561
6866486	Rab27b	11.915	62.305	42.725		+	5.22912	3.58582
6941182	Tmem119	57.4	300.22	126.49		+	5.23031	2.20366
6756536	Plxna2	228.635	1198.2	841.26	+	+	5.24065	3.67949
6848594	Pde10a	51.095	267.905	132.315		+	5.24327	2.58959
6958078	St8sia1	186.085	975.83	339.12	+	+	5.244	1.82239
6786045	Ddc	57.005	299.67	119.01		+	5.25691	2.08771
6978390	Ndrg4	143.575	757.52	326.66	+	+	5.27613	2.27519
6804893	Nid1	359.95	1901.04	1421.67	+	+	5.2814	3.94963
6797496	Chga	96.405	510.79	182.155		+	5.29838	1.88948
6849285	Abca3	72.735	386.045	294.87		+	5.30755	4.05403
6802313	---	48.44	257.325	210.24		+	5.31224	4.34021
6874057	Gfra1	324.35	1724.8	822.845	+	+	5.31771	2.5369
6979704	Mc1r	604.865	3218.73	1303.29	+	+	5.3214	2.15468
6877215	Galnt13	73.955	393.585	84.57		+	5.32195	1.14353
6876279	---	58.605	312.665	166.27		+	5.33512	2.83713
6779955	Kcnmb1	21.305	113.88	22.245		+	5.34522	1.04412
6874584	Frmd4a	296.305	1587.45	743.47	+	+	5.35749	2.50914
6946750	---	94.275	505.375	485.89		+	5.36065	5.15396
6783694	Samd14	169.615	910.79	444.83		+	5.36975	2.62259
6791343	Krtap3-3	8.8	47.35	20.95	+	+	5.38068	2.38068
6870125	Ina	627.905	3408.56	905.625	+	+	5.42847	1.4423
6864680	Hbegf	199.14	1087.09	666.025	+	+	5.4589	3.34451
6888891	Tspan18	84.68	462.49	325.845	+	+	5.46162	3.84796
6813172	Shc3	181.185	992.565	671.07		+	5.47819	3.70378
6860780	Tnfaip8	89.095	488.505	165.71		+	5.48297	1.85992
6759042	Ica1l	26.185	143.765	90.315		+	5.49036	3.44911
6820752	Pcdh17	29.515	162.37	121.94		+	5.50127	4.13146
6767094	Frk	33.89	186.625	72.605		+	5.50679	2.14237
6954035	Snca	59.505	327.865	163.245	+	+	5.50987	2.74338
6965598	Ehd2	71.11	393.265	269.81		+	5.53038	3.79426
6888299	Tfpi	49.9	276.425	211.12		+	5.53958	4.23086
6861629	---	25.56	142.085	38.76		+	5.55888	1.51643
6775441	Atcay	124.795	694.135	339.48		+	5.5622	2.7203
6767088	Tspyl4	201.135	1120.73	659.315	+	+	5.57203	3.27797
6876532	Lhx2	170.815	953.37	321.455	+	+	5.5813	1.88189
6867685	Spnb3	88.295	493.44	175.245		+	5.58854	1.98477
6838171	Nell2	333.27	1864.42	618.15	+	+	5.59432	1.8548
6901084	Tram1l1	249.03	1393.41	913.48	+	+	5.59535	3.66815
6825132	Rps2	29.64	166.175	78.31		+	5.60644	2.64204
6953343	Zfp786	18.015	101.25	56.065		+	5.62032	3.11213
6904297	Anxa5	722.905	4069.11	3016.91	+	+	5.62882	4.17332
6916540	Pik3r3	264.625	1490.18	576.25	+	+	5.63129	2.17761
6839543	Mpv17l	37.57	211.605	210.455		+	5.63229	5.60168
6861547	St8sia3	77.19	434.86	240.135	+	+	5.63363	3.11096
6835579	Trps1	78.005	440.115	358.14		+	5.64214	4.59124
6792031	Prkca	82.69	466.84	280.525	+	+	5.64566	3.39249
6922541	Megf9	222.665	1257.97	1185.91	+	+	5.64963	5.32598
6953587	Skap2	112.425	638.415	608.115	+	+	5.67859	5.40907
6764211	Cadm3	174.405	992.12	573.29	+	+	5.6886	3.28712
6836366	St3gal1	73.67	421.18	190.275		+	5.71712	2.5828
6796121	Rhoj	70.99	406.16	273.705		+	5.72137	3.85554
6799849	Bcap29	76.2	436.24	316.99	+	+	5.72493	4.15997
6759549	Ikzf2	48	275.75	142.36		+	5.74479	2.96583
6781605	Trim16	49.415	284.02	226.245		+	5.74765	4.57847
6994266	Hnt	56.625	325.91	208.95		+	5.75558	3.69007
6966967	---	42.705	245.83	137.77		+	5.75647	3.22609
6993854	Elavl3	222.21	1281.77	528.43	+	+	5.76828	2.37807
6958071	St8sia1	106.135	612.45	245.54		+	5.77048	2.31347
6820013	Stc1	42.725	247.44	149.8	+	+	5.79146	3.50614
6790536	Gdpd1	180.215	1044.32	773.895	+	+	5.79486	4.29429
6813536	Spock1	78.345	454.525	277.95		+	5.80158	3.54777
6906753	Lmna	97.815	573.615	530.025		+	5.86428	5.41865
6802449	Tgfb3	118.465	696.205	317.765	+	+	5.87688	2.68235
6817900	Selk	2.12105	12.475	8.405	+	+	5.88152	3.96266
6813327	Cltb	142.49	839.65	556.97	+	+	5.89269	3.90884
6830026	Zfpm2	19.25	113.515	95.575		+	5.89688	4.96494
6923123	Mllt3	201.485	1190.91	816.47	+	+	5.91066	4.05226
6846000	Tagln3	199.065	1177.04	710.34	+	+	5.91284	3.56838
6967971	Aldh1a3	16.085	95.25	90.67		+	5.92167	5.63693
6962086	---	15.06	89.535	65.77	+	+	5.94522	4.3672
6809296	---	32.75	194.835	125.71		+	5.94916	3.83847
6772255	Gpr126	82.925	493.495	416.76	+	+	5.9511	5.02575
6913561	Fsd1l	73.67	439.05	259.535		+	5.95969	3.52294
6900456	Vav3	57.185	340.88	192.155	+	+	5.961	3.36023
6880881	Eid1	60.425	360.25	203.875		+	5.96194	3.37402
6894265	Kcnq2	82.935	494.94	150.395		+	5.96781	1.81341
6881459	6330527O06Rik	31.31	186.905	35.18		+	5.9695	1.1236
6809522	Serf1	105.38	629.07	219.845	+	+	5.96954	2.08621
7014171	Mid2	54.445	325.205	322.555	+	+	5.97309	5.92442
6905221	Ccna1	45.56	272.165	169.345		+	5.97377	3.71697
6876211	Ak1	98.14	587.86	358.68	+	+	5.99001	3.65478
6946650	---	34.295	205.65	54.48		+	5.9965	1.58857
6987685	Opcml	26.035	156.12	84.08		+	5.99654	3.2295
6915856	Pde4b	36.87	222.075	85.4		+	6.02319	2.31625
6774495	Lrrtm3	37.635	226.7	124.905	+	+	6.02365	3.31885
6774875	Phyhipl	109.975	663.615	635.35	+	+	6.03424	5.77722
6878038	Rapgef4	25.285	152.64	59.485		+	6.03678	2.35258
6863973	Slc39a6	350.84	2118.93	1986.77	+	+	6.03959	5.66289
6838794	Smug1	102.475	619.21	178.55		+	6.04255	1.74238
6980289	Tmem28	85.02	513.945	156.23	+	+	6.04499	1.83757
6776577	Nts	80.75	489.265	74.495		+	6.05901	0.922539
6900214	Kcnd3	29.505	179.065	118.11		+	6.06897	4.00305
6754403	Astn1	197.625	1199.41	1090.78	+	+	6.06915	5.51944
6940300	Prkg2	24.955	151.58	130.63		+	6.07413	5.23462
6754680	Sele	65.81	400.57	50.495		+	6.08676	0.767285
6860176	Pcdhb8	63.105	384.13	171.61	+	+	6.08716	2.71944
6840556	---	104.845	638.34	130.205	+	+	6.08842	1.24188
6762944	Pla2g4a	30.36	185.255	86.51		+	6.10194	2.84947
6978932	Has3	36.965	225.705	86.04		+	6.10591	2.32761
6801507	Trim9	45.275	276.54	211		+	6.10801	4.66041
6995736	Elmod1	60.52	372.59	133.26		+	6.15648	2.20192
6780443	Ebf1	204.695	1262.14	429.11	+	+	6.16595	2.09634
6987632	B3gat1	60.21	373.015	303.61		+	6.19523	5.04252
6864583	Lrrtm2	34.21	213.665	110.64		+	6.24569	3.23414
6777190	Lgr5	22.905	143.14	71.54		+	6.24929	3.12334
6936589	Reln	60.83	381.295	118.94	+	+	6.26821	1.95529
6770201	Kitl	99.17	621.79	390.55	+	+	6.26994	3.93819
6921229	Pax5	55.795	350.105	85.195		+	6.27485	1.52693
6899374	S100a6	59.105	371.35	245.775		+	6.28289	4.15828
6923142	Ptplad2	32.925	207.06	131.42		+	6.28884	3.9915
6895460	Zfhx4	162.85	1024.9	599.265	+	+	6.29355	3.67986
6774719	Arid5b	93.855	592.04	578.88	+	+	6.30803	6.16781
6959127	Cadm4	180.26	1137.9	525.545		+	6.31255	2.91548
6907652	Slc22a15	18.495	117.26	96.145		+	6.34009	5.19843
6782626	Sez6	73.155	466.545	152.455		+	6.37749	2.084
6946370	---	89.18	571.195	254.99		+	6.40497	2.85927
6994887	2810457I06Rik	39.465	253.24	92.22		+	6.41683	2.33675
6973435	Usp29	110.185	708.63	137.965		+	6.43127	1.25212
6859850	Camk4	84.975	548	183.44		+	6.44896	2.15875
6972418	Osbpl5	79.76	515.86	497.31		+	6.46765	6.23508
6828379	Plcxd3	65.24	422.07	167.37	+	+	6.4695	2.56545
7018773	Taf9b	58.14	376.215	167.67		+	6.47085	2.8839
6751011	---	41.385	267.805	171.775		+	6.47106	4.15066
6812215	Tubb2b	866.54	5625.7	2588.2	+	+	6.49214	2.98682
6931355	Uchl1	564.77	3668.23	2697.1	+	+	6.49509	4.77557
6965901	Atp1a3	189.195	1233.2	393.3	+	+	6.51817	2.07881
6925149	Mfsd2	179.505	1171.93	1031.54	+	+	6.5287	5.74658
6895790	Ralyl	42.095	276.16	54.685		+	6.5604	1.29909
6966571	Zfp536	53.04	351.625	215.555		+	6.62943	4.06401
6991027	Tpbg	225.905	1498.17	834.13	+	+	6.63186	3.69239
6782451	Slc43a2	40.8	271.235	110.32		+	6.64792	2.70392
6971758	Adam12	29.735	198.16	71.265		+	6.6642	2.39667
6880393	Thbs1	1166.69	7777.62	4523.24	+	+	6.6664	3.87699
6800314	Lrrn3	50.01	333.99	301.19		+	6.67846	6.0226
6790340	Lhx1	47.075	314.88	147.36		+	6.6889	3.13032
6784062	Igfbp4	305.005	2041.6	1650.39	+	+	6.69366	5.41103
6931740	Pdgfra	81.075	545.53	510.17		+	6.72871	6.29257
6967109	Ptpn5	28.085	189.235	85.115		+	6.73794	3.03062
6748437	Khdrbs2	37.565	253.23	89.85		+	6.74112	2.39185
6865238	Cdo1	44.92	304.585	205.375		+	6.78061	4.57202
6988112	Cdon	327.96	2231.43	1606.41	+	+	6.80399	4.8982
6792097	Slc16a6	32.44	222.1	113.18		+	6.84649	3.4889
6865221	Trim36	36.05	247.3	78.41		+	6.85992	2.17503
7014178	Col4a5	112.44	773.985	627.06		+	6.88354	5.57684
6832713	Lrrk2	44.135	304.44	235.92	+	+	6.89793	5.34542
6891295	Pak7	42.42	292.67	76.015		+	6.89934	1.79196
6784845	Kcnj2	19.67	136.545	77.15		+	6.94179	3.92222
6769209	Apc2	135.125	938.755	478.065		+	6.94731	3.53795
6771366	AI851790	38.19	265.475	103.525		+	6.95143	2.71079
6812652	Nedd9	99.91	695.91	636.305	+	+	6.96537	6.36878
6769255	Gadd45b	158.245	1103.09	616.15	+	+	6.97077	3.89365
6860208	Pcdhb21	25.045	174.935	117.785		+	6.98483	4.70293
6962873	Mtap6	127.19	889.48	487.92		+	6.99332	3.83615
6888003	Fkbp7	68.07	476.16	398.205		+	6.99515	5.84993
6884986	Nebl	57.57	405.44	125.255		+	7.04256	2.1757
6982898	Tll1	45.065	317.93	96.515		+	7.05492	2.14168
6838392	Rnd1	32.95	233.935	171.39		+	7.0997	5.20152
6953639	Jazf1	94.73	673.345	542.8		+	7.10804	5.72997
6923215	Cdkn2b	83.26	592.08	284.515		+	7.11122	3.41719
7019547	Zmat1	23.895	170.285	100.11		+	7.12639	4.18958
6881625	---	79.24	564.95	84.15		+	7.12961	1.06196
6926987	Spsb1	86.525	617.145	367.255		+	7.13256	4.2445
6847556	Adamts1	163.02	1163.24	1136.54	+	+	7.13557	6.97178
6872765	Acta2	1410.62	10070.6	5565.15	+	+	7.13912	3.94519
6817033	Synpr	40.135	286.83	77.87		+	7.14663	1.9402
6807336	Tgfbi	37.935	272.36	203.36		+	7.17965	5.36075
6818064	Ncoa4	6.155	44.39	4.81	+	+	7.21202	0.781478
6833481	Hoxc4	131.625	949.875	530.21		+	7.21652	4.02819
6757479	Bai3	62.805	455.82	244.455	+	+	7.2577	3.89229
6781303	Hist3h2ba	4.955	36.035	18.04	+	+	7.27245	3.64077
6811136	Hecw1	37.35	272.18	71.905		+	7.28728	1.92517
6806636	Rnf182	39.48	289.82	212.805		+	7.34093	5.3902
6929653	Emilin1	52.125	383.48	253.535		+	7.35693	4.86398
6981091	1810011O10Rik	34.235	253.485	219.36		+	7.40426	6.40748
6873333	Lbx1	24.54	182.555	77.96		+	7.43908	3.17685
6865100	Dpysl3	915.015	6859.39	4586.7	+	+	7.49648	5.01271
6928965	Sema3c	190.245	1429.42	832.695	+	+	7.51357	4.37696
6847659	Grik1	15.745	118.995	80.25		+	7.55764	5.09686
6989222	Crabp1	276.24	2088.33	1541.03	+	+	7.55984	5.57857
6991362	Plscr2	11.15	84.34	59.78		+	7.56413	5.36143
6845800	Gap43	686.57	5195.9	2846.14	+	+	7.56791	4.14545
6826883	Dach1	64.2	487.995	287.435		+	7.60117	4.47718
6877963	Gad1	83.645	636.885	220.88		+	7.61414	2.64068
6885336	Pax8	42.665	324.95	128.04		+	7.61631	3.00105
6946945	Reep1	128.355	978.915	469.945	+	+	7.62662	3.66129
6966284	Aplp1	162.655	1240.82	826.325	+	+	7.62854	5.08023
6770722	Phlda1	75.6	583.215	193.715	+	+	7.71448	2.56237
6972260	Dusp8	147.355	1147.91	641.735	+	+	7.79013	4.35503
6953594	Hoxa3	26.625	207.435	113.755		+	7.79099	4.27249
6941130	Sez6l	43.2	336.765	307.53		+	7.79549	7.11875
6989442	Stra6	125.97	984.74	688.815	+	+	7.81726	5.46809
6957217	Ntf3	157.85	1239.62	514.35	+	+	7.85315	3.25847
6991089	Dopey1	29.665	232.975	120.095		+	7.85353	4.04837
6962502	Dlg2	42.83	336.53	137.275		+	7.85734	3.20511
6834031	Sub1	101.825	803.735	233.165	+	+	7.8933	2.28986
6759792	Resp18	16.15	127.745	28.87		+	7.90991	1.78762
6889893	Scg5	158.15	1252.62	561.875	+	+	7.92049	3.5528
6824266	Bmp4	88.305	699.515	315.79		+	7.92158	3.57613
6958407	Tmtc1	25.54	202.39	104.675		+	7.92443	4.09847
6791453	Ptrf	61.665	488.8	289.98		+	7.9267	4.70251
6942503	Emid2	61.72	489.635	387.3		+	7.93317	6.27511
6877077	Tnfaip6	40.865	324.205	124.78		+	7.93356	3.05347
6860199	Pcdhb17	32.33	256.77	158.725		+	7.94216	4.90953
6860920	Sncaip	50.46	401.275	320.245		+	7.95234	6.34651
6986651	Casp12	14.14	112.455	96.935		+	7.95297	6.85537
6885645	Barhl1	39.655	316.025	95.585		+	7.96936	2.41041
6761825	Dpp10	16.28	129.9	85.815		+	7.97912	5.27119
6887324	Scn3a	47.285	377.905	130.98	+	+	7.99207	2.77001
6873149	Slit1	59.775	480.74	285.32		+	8.04249	4.77323
6861458	Apcdd1	48.135	387.15	212.47	+	+	8.043	4.41404
6836760	Ly6h	56.48	458.235	374.045	+	+	8.11323	6.62261
6907148	Mllt11	529.15	4293.27	2331.5	+	+	8.11352	4.40612
6960627	Slc6a5	22.605	183.45	119.83		+	8.11546	5.30104
6861751	---	95.575	776.29	732.17		+	8.12231	7.66069
6899424	Sprr2b	48.43	393.745	205.44		+	8.13019	4.242
6852542	Tmem178	103.505	846.83	442.705	+	+	8.18154	4.27714
6983950	Neto2	165.505	1357.57	742.22	+	+	8.20256	4.48458
6985032	Smpd3	51.055	420.64	112.28		+	8.23896	2.1992
6891898	Napb	30.695	253.485	104.785		+	8.25819	3.41375
6889258	Cd44	131.27	1089.09	1072.34		+	8.29653	8.16893
6867720	Cd248	34.725	288.39	151.32		+	8.30497	4.35767
6791048	Ngfr	59.15	491.325	99.945		+	8.30642	1.68969
6923212	Cdkn2a	130.905	1090.62	595.805	+	+	8.33135	4.55143
6820040	Loxl2	225.945	1892.55	867.86	+	+	8.37615	3.84102
6796813	Nrxn3	49.41	414.205	256.94		+	8.38302	5.20016
6962577	Rab30	30.765	258.275	121.635		+	8.39509	3.95368
6996638	---	25.74	217.375	92.43		+	8.44503	3.59091
6767159	---	13.105	111.05	88.025		+	8.47386	6.7169
6928759	---	29.435	250.455	140.67		+	8.50875	4.779
6929719	Fosl2	94.615	805.135	762.82		+	8.50959	8.06236
6776872	Syt1	168.115	1444.59	358.03	+	+	8.5929	2.12967
6870880	Nanos1	38.26	329.23	191.36		+	8.60507	5.00157
6898161	Mlf1	253.085	2177.92	214.335		+	8.60549	0.846889
6884750	Itga8	25.41	219.485	142.38		+	8.63774	5.60331
6817381	Plau	51.095	441.81	110.565		+	8.64683	2.16391
6769597	Igf1	86.195	753.83	485.9		+	8.74563	5.63722
6822891	Rarb	93.635	819.715	183.65	+	+	8.75437	1.96134
6913863	Gng10	170.55	1497.15	777.865		+	8.77839	4.56092
6979575	Foxc2	51.17	450.905	32.035		+	8.8119	0.62605
6875582	Gad2	39.895	352.15	174.725		+	8.82692	4.37962
6813699	Gas1	212.78	1883.09	1123.7	+	+	8.84994	5.28104
6980968	Ap3m2	78.68	698.62	604.59		+	8.87926	7.68416
6935073	Actl6b	87.045	775.82	295.645		+	8.91286	3.39646
6778157	Neurod4	21.39	192.165	144.53		+	8.98387	6.7569
6764349	Rgs7	24.87	223.49	122.415		+	8.98633	4.9222
6860183	Pcdhb11	49.48	446.735	307.815		+	9.0286	6.221
6749911	Nrp2	133.4	1212.12	1180.85	+	+	9.08639	8.85195
6953866	Neurod6	7.13736	64.895	12.885		+	9.0923	1.80529
6814128	Adcy2	35.35	322.265	185.685		+	9.11641	5.25276
6762234	Cntn2	69.475	634.2	250.26		+	9.12846	3.60216
6937986	Kcnip4	11.255	103.075	75.675		+	9.15815	6.72368
6955377	Podxl2	87.385	803.56	445.465		+	9.19563	5.09773
6845025	Lrrc15	11.725	108.22	52.045		+	9.22985	4.43881
6783586	Car10	44.485	411.355	260.935		+	9.24705	5.86569
6940783	Barhl2	21.735	201.185	62.3		+	9.25627	2.86634
7020626	Reps2	11.6367	108.135	40.435		+	9.29256	3.47477
6974832	Gpr124	66.165	622.62	433.04		+	9.41011	6.54485
6947586	Add2	42.975	404.93	153.91		+	9.42245	3.58138
6846468	Col8a1	50.64	480.59	304.49		+	9.49032	6.01284
6977032	Rab3a	51.53	489.81	256.01		+	9.50534	4.96817
6813742	Ctla2a	13.655	130.155	53.63		+	9.53167	3.9275
6910611	Dnajb4	110.695	1056.06	545.83	+	+	9.54027	4.93094
6963534	Mical2	31.32	298.955	126.255		+	9.54518	4.03113
7014048	Zcchc18	111.335	1063.6	670.11	+	+	9.55315	6.01886
6895532	Pkia	145.77	1395.03	779.765		+	9.57004	5.34928
6865551	Ppic	226.59	2173.41	1908.44	+	+	9.59184	8.42246
6885022	2810030E01Rik	100.18	964.85	554.485	+	+	9.63116	5.53489
6872781	Ch25h	18.285	176.99	137.505		+	9.67952	7.5201
6782830	Cdk5r1	229.685	2226.53	1373.5		+	9.69382	5.97993
6783204	Tbx2	67.495	657.76	374.785		+	9.74531	5.55278
6869964	Pax2	39.73	387.46	163.595		+	9.75233	4.11767
6881370	Bmp2	13.205	129.155	75.3		+	9.78076	5.70239
6933917	Tbx5	20.03	196.21	90.86		+	9.79581	4.5362
6999278	Rbms3	120.35	1180.14	892.665	+	+	9.8059	7.41724
6760289	---	62.92	618.55	379.07		+	9.83074	6.02463
6948773	Cntn6	19.635	193.19	47.82		+	9.83906	2.43545
6881337	Chgb	21.26	209.515	136.915		+	9.85489	6.44003
6882556	Mmp24	24.33	239.805	144.455		+	9.85635	5.93732
6921331	Igfbpl1	78.57	774.91	398.875		+	9.86267	5.07668
6953721	1200009O22Rik	32.54	321.445	205.2		+	9.87846	6.30608
6860185	Pcdhb12	13.54	134.715	86.25		+	9.94941	6.37001
