# Supplementary material for: Comprehensive Analysis of Alternative Splicing and Functionality in Neuronal Differentiation of P19 Cells
Source: PLoS One. 2011 Feb 18;6(2):e16880. doi: 10.1371/journal.pone.0016880 (PMC3041816; doi:10.1371/journal.pone.0016880)
Supplement: Table S4 — List of the 550 DEX-down genes. (XLS) [file pone.0016880.s007.xls]

## Sheet: Sheet1
Table S4. List of the 550 DEX-down genes
			Signal Intensity of Gene Level		Day 0	Day 7	Fold Change
Gene Probe Set ID	Gene	Day 0	Day 7	Day 10	>50% of probesets in a gene meet p<0.05		Day 7/Day 0	Day 10/Day 0
6806791	Cap2	320.175	161.685	182.02	+	+	0.504989	0.568502
6911091	---	1154.82	582.74	613.585	+	+	0.504615	0.531325
6771224	Gns	1561.21	787.535	1717.2	+	+	0.504437	1.09991
6964172	D430042O09Rik	516.85	260.52	351.04	+	+	0.504053	0.679191
6873160	Mms19l	1234.3	621.795	690.39	+	+	0.503761	0.559335
6960423	Tmem143	533.715	268.835	335.395	+	+	0.503705	0.628416
6997040	Lrrc1	550.02	277.015	380.275	+	+	0.503645	0.691384
6906830	Adam15	603.84	303.965	459.375	+	+	0.503387	0.760756
6798334	4930523C11Rik	148.815	74.885	122.45	+	+	0.503209	0.822834
6961109	Mcee	554.49	278.98	379.99	+	+	0.503129	0.685296
6865971	Slc26a2	1170.63	587.62	740.385	+	+	0.501969	0.632467
6967004	Sphk2	639.345	320.905	433.82	+	+	0.501928	0.678538
6935502	Zfp655	905.63	454.5	498.145	+	+	0.501861	0.550054
6822946	Nr1d2	788.475	394.605	916.53	+	+	0.500466	1.16241
6960298	Nup62	2580.51	1290.42	1358.66	+	+	0.500064	0.52651
6919190	Mxra8	428.135	213.915	319.62	+	+	0.499644	0.74654
6875191	Cacnb2	234.635	117.225	193.925	+	+	0.499606	0.826496
6942532	Trim56	505.215	252.105	325.505	+	+	0.499005	0.64429
6863048	Map3k8	117.725	58.705	95.92		+	0.498662	0.81478
6919668	Plekhf2	1286.67	640.965	951.715	+	+	0.498156	0.73967
6759342	9430067K14Rik	556.915	277.255	319.035	+	+	0.497841	0.572861
6751349	---	1475.55	733.955	946.895	+	+	0.497411	0.641723
6976735	---	1161.03	577.37	659.87	+	+	0.497293	0.568351
6913194	Tdrd7	560.64	278.405	357.855	+	+	0.496584	0.638297
6784052	Wipf2	945.775	469.435	518.08	+	+	0.49635	0.547784
6850117	Bat4	255.595	126.78	180.845	+	+	0.496019	0.707545
6831610	Zfp623	762.485	377.815	397.215	+	+	0.495505	0.520948
6782572	Git1	2265.91	1121.9	1310.82	+	+	0.49512	0.578493
6971281	---	1136.9	562.845	628.91	+	+	0.49507	0.55318
6881306	Cds2	1884.72	932.82	1202.34	+	+	0.494937	0.637937
6973539	---	1556.17	770.09	855.51	+	+	0.494862	0.549754
6851763	ORF19	926.715	458.595	738.575	+	+	0.494861	0.796982
6955501	---	1718.31	849.53	1043.03	+	+	0.494399	0.607009
6992217	Tusc4	538.095	266.02	322.8	+	+	0.494374	0.599894
6792493	Wbp2	2121.39	1048.68	1762.3	+	+	0.494339	0.830729
6918205	Casp9	1294.26	639.78	846.05	+	+	0.494319	0.653691
6750086	Pip5k3	856.39	423.235	549.265	+	+	0.494208	0.641373
6806271	Rreb1	568.09	280.67	372.395	+	+	0.494059	0.655521
6854509	Cuta	4097.76	2023.82	3099.45	+	+	0.493884	0.756377
6854446	Rhbdl1	393.155	194.045	252.955	+	+	0.493559	0.643398
6958193	Bcat1	2868.64	1412.54	1999.34	+	+	0.492407	0.696963
6971271	Atxn2l	1643.12	807.785	942.885	+	+	0.491615	0.573836
6966295	Psenen	36.925	18.135	32.39	+	+	0.491131	0.877183
6985812	Taf1c	444.98	218.055	225.16	+	+	0.490033	0.506
6839919	Klhl24	1812.17	887.665	1596.93	+	+	0.489834	0.881226
6917594	Gpatch3	401.025	196.36	198.515	+	+	0.489645	0.495019
6873171	Avpi1	278.26	136.175	235.625	+		0.48938	0.84678
6966039	Ltbp4	533.37	260.975	321.55	+	+	0.489294	0.602865
6788019	Maml1	1187.12	580.565	683.65	+	+	0.489051	0.575887
6792419	Fdxr	204.9	100.16	157.29	+	+	0.488824	0.767643
6925904	2300002D11Rik	680.15	332.415	788.055	+		0.488738	1.15865
6992347	Qars	3002.54	1466.99	1673.03	+	+	0.488585	0.557203
6965202	Pnpla2	809.825	395.48	643.84	+	+	0.488352	0.795036
6775238	Pfkl	1668.86	814.545	1395.72	+	+	0.488086	0.836334
6906677	Prcc	2239.52	1092.86	1153.41	+	+	0.48799	0.515029
6781240	Larp1	3475	1693.47	1845.87	+	+	0.487328	0.531184
6897762	Eif2a	2649.61	1287.24	1330.42	+	+	0.485824	0.502119
6933514	Hps4	683.835	332.15	433.195	+	+	0.485717	0.633479
6925575	Lck	387.715	188.02	291.94	+	+	0.484944	0.752976
6991192	Nt5e	160.24	77.705	117.985		+	0.484929	0.736302
6866962	Sall3	701.9	339.77	415.3	+	+	0.484072	0.59168
6785508	Slc16a3	731.58	353.985	949.965	+	+	0.483864	1.29851
6926029	Ldlrap1	465.865	225.29	240.875	+	+	0.483595	0.517049
6898171	Mfsd1	2379.69	1150.7	2472.61	+	+	0.483548	1.03905
6777925	Mbd6	979.31	473.4	542.84	+	+	0.483402	0.554309
6836981	Foxred2	433.835	209.475	226.295	+	+	0.482845	0.521615
6791501	Vat1	1477.58	713.15	1258.44	+	+	0.482647	0.851693
6831806	Mpst	423.545	203.955	220.34	+	+	0.481543	0.520228
6882538	Acss2	1436.33	691.35	793.835	+	+	0.481333	0.552685
6870580	Tcf7l2	852.755	410.435	523.675	+	+	0.481305	0.614098
6955169	1700019G17Rik	129.97	62.505	104.61		+	0.480919	0.804878
6778414	Zmat5	508.31	244.195	270.86	+	+	0.480406	0.532864
6956981	Bid	618.485	296.93	393.965	+	+	0.480092	0.636984
6838754	Calcoco1	635.585	304.95	734.075	+	+	0.479794	1.15496
6752083	---	869.01	416.775	445.115	+	+	0.479597	0.512209
6839744	Aifm3	212.795	102.02	199.73	+	+	0.479429	0.938603
6908219	Ntng1	231.065	110.635	169.18		+	0.478805	0.732175
6964635	2310007H09Rik	809.95	387.515	523.88	+	+	0.478443	0.646805
6899679	Arnt	1384.65	661.745	696.93	+	+	0.477913	0.503324
6927110	Thap3	288.7	137.895	253.745	+	+	0.477641	0.878923
6873271	Scd1	2461.22	1175.28	1766.58	+	+	0.47752	0.717765
6753179	Ppp1r15b	2391.94	1141.87	1268.26	+	+	0.477382	0.530222
6765454	Cd46	88.89	42.365	112.975	+	+	0.4766	1.27095
6847324	EG654432	541.455	258.05	271.475	+	+	0.476586	0.501381
6801656	Dhrs7	362.67	172.78	311.18	+	+	0.476411	0.858025
6838257	Slc38a2	6968.6	3318.85	5100.69	+	+	0.476257	0.731953
6792935	Asxl2	647.975	308.45	339.065	+	+	0.476021	0.523269
6916998	Rragc	1863.95	886.625	1352.24	+	+	0.475669	0.725471
6927117	Zbtb48	366.155	174.14	207.2	+	+	0.475591	0.565881
6764705	Degs1	2304.26	1092.74	1486.56	+	+	0.474225	0.645137
6995879	Commd4	829.465	393.345	561.67	+	+	0.474215	0.677147
6875969	Tsc1	1001.55	474.475	505.755	+	+	0.473743	0.504975
6763259	Soat1	5645.99	2670.28	3574.14	+	+	0.472953	0.633041
6806203	Cdyl	665.38	314.525	402.145	+	+	0.4727	0.604384
6885489	Agpat2	584.215	275.68	321.545	+	+	0.471881	0.550388
6964286	Zfp553	971.06	458.095	466.455	+	+	0.471747	0.480357
6781984	Per1	735.215	346.71	361.71	+	+	0.471576	0.491979
6964036	Prkcb1	539.775	254.475	307.75	+	+	0.471446	0.570145
6892418	Nfs1	934.96	438.655	463.67	+	+	0.46917	0.495925
6843335	Cbr1	1197.87	561.985	569.68	+	+	0.469154	0.475577
6974850	Eif4ebp1	2248.88	1052.51	1969.01	+	+	0.468017	0.875551
6891065	Slc23a2	1030.46	482.01	567.85	+	+	0.467762	0.551065
6833600	AW549877	1295.12	605.76	791.625	+	+	0.467723	0.611234
6894231	Ythdf1	1692.88	791.145	1041.56	+	+	0.467337	0.615256
6868180	EG240549	253.12	118.275	175.84		+	0.467268	0.69469
6964424	Bag3	514.61	240.365	301.035	+	+	0.467082	0.584977
6819866	---	491.885	229.695	334.815	+		0.466969	0.680677
6792455	Mif4gd	467.415	218.02	275.5	+	+	0.466438	0.589412
6856221	M6prbp1	1962.88	913.33	1663.1	+	+	0.465302	0.847278
6846197	Bbx	810.235	376.905	403.155	+	+	0.46518	0.497578
6873204	Hps1	330.365	153.45	285.44	+	+	0.464486	0.864014
6947898	V1rb4	30.33	14.08	17.405	+	+	0.464227	0.573854
6969196	Tmem135	683.61	317.045	387.515	+	+	0.463781	0.566866
6836767	Top1mt	257.515	119.375	155.455	+	+	0.463565	0.603674
6775379	Klf16	1161.1	538.025	740.94	+	+	0.463377	0.638139
6766491	Slc2a12	242.125	111.835	191.97	+	+	0.46189	0.792855
6832259	Tspo	350.615	161.855	174.335	+	+	0.461632	0.497226
6870069	Sfxn2	375.43	172.96	176.88	+	+	0.460698	0.47114
6881181	Ebf4	491.32	225.59	448.11	+	+	0.459151	0.912053
6749937	Fastkd2	1284.66	589.615	646.91	+	+	0.458964	0.503563
6886142	Dennd1a	523.445	240.135	253.15	+	+	0.458759	0.483623
6862258	Pias2	2891.98	1324.7	1618.05	+	+	0.458062	0.559496
6832420	Tbc1d22a	425.045	194.65	285.375	+	+	0.457952	0.671399
6966203	Sipa1l3	340.665	155.98	173.585	+	+	0.457869	0.509548
6947382	Aup1	2950.18	1350.41	1798.43	+	+	0.457738	0.6096
6793186	Hs1bp3	670.795	306.97	495.245	+	+	0.457621	0.738296
6887660	Tlk1	1552.88	710.115	734.595	+	+	0.457289	0.473053
6992918	Slc25a38	1299.88	593.53	823.67	+	+	0.456605	0.633653
6943862	Ppp1r9a	434.03	198.085	218.845	+	+	0.456386	0.504216
6871929	Rorb	175.05	79.815	88.01	+	+	0.455955	0.502771
6948916	Arl8b	3495.51	1593.25	2272.35	+	+	0.455799	0.650077
6947804	Gpr175	640.425	291.53	503.62	+	+	0.455213	0.786384
6824321	Gch1	118.67	53.98	170.47	+		0.454875	1.4365
6995534	Snf1lk2	776.97	353.27	589.65	+	+	0.454676	0.75891
6786473	Slc1a4	2523.42	1147.17	2283.45	+	+	0.454611	0.904903
6943195	Slc7a1	2445.13	1111.49	2663.45	+	+	0.454573	1.08929
6782139	Rnf167	1679.51	761.465	869.185	+	+	0.453385	0.517523
6849543	Rpl10a	2105.88	953.185	1017.08	+	+	0.45263	0.482971
6926341	Pqlc2	623.805	281.675	499.175	+	+	0.451543	0.80021
6925933	Pigv	467.3	210.955	262.115	+	+	0.451434	0.560914
6840725	---	666.695	300.755	311.935	+	+	0.451113	0.467883
6988291	---	697.5	314.48	667.395	+	+	0.450867	0.956839
6871267	Plcb3	1322.3	595.165	836.305	+	+	0.450098	0.632462
6750642	Stk11ip	740.54	333.165	429.16	+	+	0.449895	0.579523
6934164	P2rx4	293.26	131.545	380.69	+	+	0.448561	1.29813
6890422	Spg11	569.985	255.54	271.595	+	+	0.448328	0.476495
6836006	E430025E21Rik	1345.51	602.36	856.34	+	+	0.447682	0.636443
6790124	Myo1d	230.03	102.935	156.27	+	+	0.447485	0.679346
6805158	Elmo1	264.835	118.505	182.525	+	+	0.447467	0.689203
6995964	Pml	632.93	282.62	349.4	+	+	0.446526	0.552036
6761268	Fvt1	825.835	367.825	782.135	+	+	0.445398	0.947084
6755714	Tmem63a	956.215	425.72	648.54	+	+	0.445214	0.678237
7015991	Elk1	1600.45	712.495	994.225	+	+	0.445183	0.621214
6849342	Clcn7	1481.2	657.525	1215.72	+	+	0.443915	0.82077
6801632	---	138.91	61.63	70.87	+	+	0.443669	0.510186
6893630	Ctsz	1891.05	838.93	1137.86	+	+	0.443631	0.601704
6959300	Blvrb	272.055	120.56	186.3	+	+	0.443146	0.684788
6782405	Mnt	359.835	159.34	209.07	+	+	0.442814	0.581016
6971323	Qprt	313.865	138.735	148.89	+	+	0.442021	0.474376
6937253	2410018C17Rik	333.695	146.965	189.75	+	+	0.440417	0.568633
6966198	Spint2	1074.21	472.715	522.2	+	+	0.440058	0.486125
6870107	Cnnm2	1046.74	459.935	882.75	+	+	0.439395	0.843329
6900270	4933421E11Rik	431.88	189.465	200.71	+	+	0.438698	0.464736
6766835	Ptprk	1171.09	512.93	533.675	+	+	0.437996	0.45571
6966903	Atf5	513.295	224.75	1003.63	+	+	0.437857	1.95527
6952873	Zc3hav1	865.87	379	1592.76	+	+	0.43771	1.8395
6748525	Dst	1117.17	488.4	533.59	+	+	0.437174	0.477624
6762465	6530439I21	100.81	44.06	92.06	+		0.43706	0.913203
6899249	Shc1	1594.26	696.665	1121.39	+	+	0.436982	0.703393
6844316	Prodh	198.31	86.58	114.9	+	+	0.436589	0.579396
6838394	Fkbp11	708.525	309.19	453.085	+	+	0.436385	0.639476
6784218	Stat5a	287.795	125.465	150.25	+	+	0.435953	0.522073
6769515	Fbxo7	527.95	229.695	285.975	+	+	0.43507	0.541671
6810280	---	562.84	244.685	369.87	+	+	0.434733	0.657149
6811496	Zfp187	926.6	402.43	539.53	+	+	0.434308	0.582269
6843653	Coro7	540.725	234.325	252.8	+	+	0.433353	0.46752
6880469	Ivd	1296.03	561.345	641.215	+	+	0.433128	0.494755
6792497	Mrpl38	2199.3	952.555	1095.55	+	+	0.433118	0.498137
6946011	Repin1	1137.34	491.935	620.775	+	+	0.432529	0.545811
6767463	Ostm1	1516.78	655.435	1419.9	+	+	0.432123	0.936131
6814024	---	9.435	4.065	22.185	+	+	0.430843	2.35135
6975335	Dusp4	2636.78	1135.04	1494.78	+	+	0.430464	0.566896
6750608	Ankzf1	268.38	115.445	152.715	+	+	0.430155	0.569025
6972294	Ctsd	4667.89	2003.65	3789.02	+	+	0.429242	0.81172
6818667	Samd4	1271.4	545.345	687.195	+	+	0.428931	0.5405
6950674	Plekha5	1480.85	633.89	654.015	+	+	0.42806	0.44165
6963011	Clpb	1938.78	829.225	842.39	+	+	0.427703	0.434494
6876205	C230093N12Rik	497.47	212.43	272.675	+	+	0.427021	0.548124
6985900	Slc7a5	5577.01	2365.52	5499.15	+	+	0.424157	0.98604
6950125	Clec2d	176.325	74.785	107.81	+	+	0.424132	0.611428
6788676	Zkscan17	1334.49	564.63	749.275	+	+	0.423105	0.561469
6937066	---	2426.74	1025.58	2050.47	+	+	0.422615	0.844945
6752571	Ccdc93	616.93	260.71	270.395	+	+	0.422593	0.438291
7020636	4932441K18Rik	606.565	255.59	339.735	+	+	0.421373	0.560097
6874954	Sfmbt2	258.98	109.015	148.9	+	+	0.42094	0.574948
6868676	Klf9	1250.61	526.405	1325.48	+	+	0.420919	1.05987
6759775	---	1182.12	497.51	1305.69	+	+	0.420863	1.10454
6781032	Rapgef6	2472.2	1040.29	2107.63	+	+	0.420796	0.852534
6771912	Akap12	1215.53	511.22	744.69	+	+	0.420574	0.612646
6762094	Cd55	240.755	101.2	153.79	+	+	0.420344	0.638782
6790655	Scpep1	2862.23	1201.41	2332.62	+	+	0.419746	0.814966
6849383	Tmem112	794.64	333.545	541.05	+	+	0.419744	0.680874
6966910	Tbc1d17	1798.35	754.365	1221.2	+	+	0.419477	0.679069
6769634	Gnptab	767.69	321.67	405.44	+	+	0.41901	0.52813
6868149	AV312086	1491.46	624.345	810.435	+	+	0.418613	0.543384
6974621	Slc20a2	2283.67	955.455	1062.7	+	+	0.418386	0.465345
6922301	Akna	242.06	101.06	339.625	+	+	0.4175	1.40306
6803038	Foxn3	1697.92	708.86	791.89	+	+	0.417487	0.466388
6771575	Stat6	283.735	118.35	171.63	+	+	0.417115	0.604895
6880544	Tyro3	1195.39	497.27	510.525	+	+	0.415988	0.427076
6977756	Trmt1	1990.48	826.945	1012.26	+	+	0.41545	0.508553
6971688	A930008G19Rik	441.865	183.555	276.115	+	+	0.41541	0.624885
6892905	Sdc4	2180.43	902.38	1384.03	+	+	0.413853	0.634749
6937512	Man2b2	579.95	239.735	419.225	+	+	0.413372	0.722864
6907222	---	73.51	30.38	31.64	+	+	0.413277	0.430418
6903088	Hey1	324.225	133.86	165.67	+	+	0.412861	0.510972
6774311	Unc5b	1195.16	493.15	560.275	+	+	0.412623	0.468787
6942716	Snx8	1161.61	479.29	846.175	+	+	0.41261	0.728453
6955539	Wnt7a	186.075	76.61	80.95	+	+	0.411716	0.43504
6967862	Klf13	792.945	326.22	399.74	+	+	0.411403	0.504121
7012860	Foxo4	581.175	238.885	314.735	+	+	0.411038	0.541549
6783682	Cdc34	75.91	31.14	35.925	+	+	0.410223	0.473258
6899312	---	274.51	112.525	117.45	+	+	0.409912	0.427853
6917129	Stk40	1376.45	563.035	572.265	+	+	0.409049	0.415754
6893173	Spata2	814.6	333.145	484.2	+	+	0.408968	0.594402
6945034	4631427C17Rik	1087.82	444.39	649.7	+	+	0.408516	0.597252
6813086	---	1955.72	798.58	1115.99	+	+	0.408329	0.57063
6778040	Zc3h10	555.575	226.475	241.965	+	+	0.407641	0.435522
6790774	Tom1l1	914.965	372.855	677.195	+	+	0.407507	0.740132
6937106	Rbks	366.44	148.89	196.8	+	+	0.406315	0.537059
6964244	Mapk3	1142.38	463.9	566.5	+	+	0.406082	0.495895
6781463	Smcr8	2453.65	989.265	1424.84	+	+	0.403181	0.5807
6792991	Itsn2	371.445	149.735	157.955	+	+	0.403115	0.425245
6779855	Stk10	566.015	228.155	252.335	+	+	0.40309	0.44581
6846386	Lrriq2	875.365	352.41	371.28	+	+	0.402586	0.424143
6942545	Trip6	1288.46	518.705	728.76	+	+	0.402577	0.565605
7017663	Gab3	111.935	45.05	52.31	+	+	0.402466	0.467325
6785115	Slc9a3r1	1790.53	720.585	817.39	+	+	0.402442	0.456507
6832412	---	1133.93	456.09	769.105	+	+	0.402221	0.678265
6819247	Pck2	1143.38	459.66	1294.39	+	+	0.40202	1.13208
6911092	---	3152.01	1266.86	1664.64	+	+	0.40192	0.528119
6883120	Ctsa	3982.1	1598.51	3161.39	+	+	0.401425	0.793898
6976978	2310073E15Rik	734.56	294.385	392.305	+	+	0.400764	0.534068
6868032	Syt7	745.7	297.275	428.03	+	+	0.398652	0.573998
6887286	Cobll1	277.31	110.5	211.275	+	+	0.398471	0.761873
6890664	---	106.52	42.435	52.82	+	+	0.398376	0.495869
6773545	Foxo3a	1423.38	567.035	955.495	+	+	0.398371	0.671284
6794294	Gdap10	207.925	82.485	100.12	+	+	0.396706	0.48152
7011039	Utp14a	1121.1	444.71	453.61	+	+	0.396673	0.404612
6849310	Zfp598	732.45	290	362.025	+	+	0.395931	0.494266
6969886	Inppl1	1875.55	742.56	891.615	+	+	0.395917	0.47539
6777919	Pip5k2c	1142.77	452.185	776.115	+	+	0.395692	0.679152
6843690	Nagpa	363.005	143.53	199.275	+	+	0.395394	0.548959
6973686	Pnpla6	902.14	355.355	453.66	+	+	0.393902	0.502871
7013201	Gpr23	2666	1049.12	1067.11	+	+	0.393517	0.400266
6813887	Ctsl	4044.19	1591.35	3228.02	+	+	0.39349	0.798186
6904892	Slc7a11	621.03	243.855	2045.54	+	+	0.392662	3.29378
6941687	Acad10	206.77	80.855	148.325	+	+	0.391038	0.717343
6993848	Epor	309.29	120.925	202.78	+	+	0.390976	0.655631
6951525	Asns	8528.48	3334.06	6290.94	+	+	0.390932	0.737639
6896351	Aadacl1	339.35	132.585	221.41	+	+	0.390703	0.652453
6755179	F11r	995.73	388.94	1148.99	+	+	0.390608	1.15391
6963271	Ppfibp2	437.55	170.88	325.675	+	+	0.390538	0.744315
6963004	Centd2	418.76	163.15	230.595	+	+	0.389603	0.550661
6972413	Tnfrsf22	380.37	148.15	189.13	+	+	0.389489	0.497226
7004625	---	712.385	277.145	385.645	+	+	0.389038	0.541344
6875325	Mllt10	1449.42	563.66	574.065	+	+	0.388887	0.396065
6931856	Rest	1800.26	700.005	745.92	+	+	0.388837	0.414341
6976991	Gdf1	900.265	349.825	764.125	+	+	0.38858	0.848778
6977797	Man2b1	1281.04	497.585	945.85	+	+	0.388423	0.738345
6845912	Gramd1c	140.605	54.595	93.925	+		0.388286	0.668006
6791729	Plekhm1	1276.76	495.19	590.76	+	+	0.387849	0.462702
6917215	Zmym6	1576.72	610.76	898.295	+	+	0.387361	0.569724
6992950	Rpl14	212.165	82.035	103.17	+	+	0.386657	0.486272
6819287	---	584.06	225.605	266.2	+	+	0.38627	0.455775
6819143	Abhd4	672.485	259.3	821.865	+	+	0.385585	1.22213
6792789	Mafg	1200.15	461.445	730.775	+	+	0.384488	0.608901
6899148	Arhgef2	1830.61	703.2	1372.28	+	+	0.384134	0.74963
6792739	2410002I01Rik	403.7	154.175	169.06	+	+	0.381905	0.418776
6990664	Gclc	1078.28	411.455	923.975	+	+	0.381583	0.856893
6921012	Aqp3	661.675	251.985	437.465	+	+	0.380829	0.661148
6962444	Fzd4	787.59	298.965	894.445	+	+	0.379595	1.13567
6912517	Rragd	2485.84	941.57	2021.43	+	+	0.378774	0.813177
6756238	Ptpn14	1319.18	499.01	562.08	+	+	0.378274	0.426084
6758862	Satb2	222.03	83.64	115.205	+	+	0.376706	0.518871
6782092	---	1698.32	639.7	833.54	+	+	0.376665	0.490801
6966194	---	205.6	77.4	130.995	+	+	0.376459	0.637135
6938171	Lgi2	575.405	216.12	470.155	+	+	0.375596	0.817085
6971261	Spns1	2434.75	913.975	1311.64	+	+	0.375388	0.538719
7013735	Diap2	635.355	238.48	283.935	+	+	0.375349	0.446892
6918694	Mthfr	958.195	359.565	466.67	+	+	0.375252	0.48703
6959780	Pepd	1023.23	383.835	396.24	+	+	0.375121	0.387244
6814070	---	672.515	251.745	333.41	+	+	0.374334	0.495766
6792825	Ccdc57	206.165	77.085	107.81	+	+	0.3739	0.522931
6867930	Hrasls3	282.83	105.695	173.67	+	+	0.373705	0.614044
6899097	Mef2d	1225.62	457.38	591.605	+	+	0.373181	0.482697
6882586	Spag4	232.795	86.835	119.405	+	+	0.373011	0.512919
6962376	Ctsc	1262.54	470.69	998.65	+	+	0.372813	0.790988
6803136	Atxn3	721.93	266.88	356.525	+	+	0.369676	0.49385
6949264	---	2903.39	1070.91	1715.5	+	+	0.368849	0.590862
6763752	Sft2d2	1574.01	580.235	936.025	+	+	0.368636	0.594677
6802043	Zfyve26	615.99	226.02	369.785	+	+	0.366922	0.60031
6913195	Tmod1	445.245	163.335	264.77	+	+	0.366843	0.594661
6942193	Asl	1047.69	383.15	493.52	+	+	0.365708	0.471053
6932264	---	26.105	9.52	21.66	+	+	0.364681	0.829726
6872884	Fgfbp3	649.195	236.22	280.59	+	+	0.363866	0.432212
6870982	Rad9	2018.89	732.02	959.36	+	+	0.362586	0.475193
6880516	Chac1	875.295	316.975	895.135	+	+	0.362135	1.02267
6855615	Slc29a1	1793.12	648.285	829.895	+	+	0.361539	0.46282
6849766	Abcg1	277.75	100.165	163.99	+	+	0.36063	0.590423
6963003	Stard10	603.88	217.72	227.23	+	+	0.360535	0.376283
6937844	Ldb2	1141.27	411.275	734.365	+	+	0.360366	0.643463
6935069	Perq1	505.005	181.775	188.565	+	+	0.359947	0.373392
6900982	Abca4	143.955	51.79	53.765	+	+	0.359765	0.373485
6883643	Rbm38	1030.94	370.86	382.79	+	+	0.359728	0.3713
6792792	Pycr1	1161.82	417.44	783.245	+	+	0.3593	0.674156
6933014	Ptpn13	1174.03	421.7	521.725	+	+	0.35919	0.444388
6849622	Fgd2	224.335	80.305	126.265	+	+	0.357969	0.562841
6978290	Mt2	1192.13	426.645	1774.59	+	+	0.357885	1.48858
6751544	Scly	821.2	293.335	337.725	+	+	0.357203	0.411258
6764580	Psen2	642.445	227.675	419.135	+	+	0.354388	0.652406
7017513	---	273.365	96.78	140.605		+	0.354032	0.514349
6949152	Slc6a11	133.91	47.23	55.975	+	+	0.3527	0.418005
6977084	---	1995.92	703.55	860.91	+	+	0.352494	0.431335
6973679	Arhgef18	1273.79	447.205	608.065	+	+	0.351082	0.477367
6858743	Fzd8	378.14	132.47	227.585	+	+	0.35032	0.601854
6773633	---	145.63	50.995	125.66	+	+	0.350168	0.862872
6849481	Itpr3	333.655	116.54	242.125	+	+	0.349283	0.725675
6868017	Rab3il1	370.56	129.21	170.35	+	+	0.348688	0.45971
6916748	Slc2a1	6705.17	2333.36	3659.37	+	+	0.347994	0.545754
6772193	Utrn	1295.07	447.22	471.92	+	+	0.345326	0.364399
6976790	Npy1r	845.245	291.435	709.21	+	+	0.344794	0.839058
6815345	Hexb	1346.45	463.435	1164.06	+	+	0.344189	0.864537
6763273	Tor3a	1001	344.16	839.335	+	+	0.343816	0.838497
6775674	Cry1	723.495	248.505	262.875	+	+	0.343479	0.36334
6747861	Pi15	82.705	28.37	61.59	+	+	0.343026	0.744695
6791645	C1ql1	282	96.7	195.11	+		0.342908	0.691879
6993835	Dock6	520.9	178.48	256.52	+	+	0.342638	0.492455
6899789	Pdzk1	240.03	82.195	105.855	+	+	0.342436	0.441007
6949613	A2m	207.23	70.915	264.42	+	+	0.342204	1.27597
6903542	Hps3	888.28	303.565	371.66	+	+	0.341745	0.418404
6872262	Pip5k1b	512.92	175.2	439.55	+	+	0.341574	0.856956
6778057	Dgka	313.06	106.475	162.83	+	+	0.340111	0.520124
6869522	Cyp26a1	227.68	77.2	179.79	+	+	0.339072	0.789661
6835938	Fbxo32	319.17	108.065	390.55	+		0.338581	1.22364
6794572	Etv1	851.13	287.795	302.32	+	+	0.338133	0.355198
7018664	Slc16a2	1182.23	398.61	825.275	+	+	0.337168	0.698066
6853467	Serac1	444.785	149.09	240.905	+	+	0.335196	0.541621
6863434	Npc1	1198.14	401.305	577.895	+	+	0.334939	0.482325
6910938	Cth	1375.82	460.755	1226.46	+	+	0.334895	0.891439
6941635	---	596.925	199.77	311.045	+	+	0.334665	0.521079
6785632	Tcn2	2953.55	986.47	2594.52	+	+	0.333995	0.878441
6959807	Rhpn2	310.18	103.405	172.8	+	+	0.333371	0.557096
6971274	---	1153.57	384.545	613.14	+	+	0.333354	0.531518
6984572	BC031853	1206.53	400.875	927.59	+	+	0.332254	0.768808
7009786	Tcfe3	1053.16	349.65	395.16	+	+	0.332001	0.375214
6853934	Dll1	386.605	128.285	182.475	+	+	0.331824	0.471993
6967837	Chrna7	606.755	201.285	357.575	+	+	0.33174	0.589324
6916192	Cc2d1b	881.08	292.135	405.345	+	+	0.331565	0.460055
6790699	Hlf	206.935	68.61	83.275	+	+	0.331553	0.402421
6808215	Tert	258.305	85.425	96.62	+	+	0.330714	0.374054
6769212	Reep6	624.59	206.535	266.675	+	+	0.330673	0.42696
6963047	Stim1	995.54	328.385	366.02	+	+	0.329856	0.36766
6781440	---	1502.97	495.1	671.41	+	+	0.329416	0.446724
6786046	Grb10	455.535	149.73	202.11	+	+	0.32869	0.443676
6976956	Edg4	1175.08	385.68	646.035	+	+	0.328216	0.54978
6871273	Vegfb	2135.53	695.135	1738.18	+	+	0.32551	0.813933
6792421	Fads6	265.805	86.345	116.72	+	+	0.324843	0.439119
6789316	Atp1b2	927.72	300.825	681	+	+	0.324263	0.734058
6973685	Mcoln1	1893.84	612.295	1231.63	+	+	0.323309	0.650335
6829281	---	603.28	194.68	221.205	+	+	0.322703	0.366671
6875666	Pnpla7	224.63	72.33	147	+	+	0.321996	0.654409
6949706	LOC100038891	1554.69	500.38	748.755	+	+	0.321852	0.48161
6843643	Tcfap4	869.73	278.04	294.72	+	+	0.319685	0.338864
6916663	Slc6a9	1294.97	413.605	2853	+	+	0.319393	2.20314
6859406	Dtna	2328.29	741.455	1498.36	+	+	0.318455	0.643545
6832532	Pim3	1430.92	453.605	665.775	+	+	0.317001	0.465276
6926872	Agtrap	946.885	300.12	505.585	+	+	0.316955	0.533946
6914029	---	288.655	91.4	332.825	+	+	0.316641	1.15302
6772009	Sash1	838.79	265.19	398.595	+	+	0.316158	0.475202
7008556	Ear1	3.26103	1.03091	2.15095	+	+	0.31613	0.659591
6916586	Tesk2	402.6	127.21	146.61	+	+	0.315971	0.364158
6969690	Uvrag	1080.28	339.625	631.26	+	+	0.314386	0.584349
6864466	Epb4.1l4a	1018.36	317.6	385.205	+	+	0.311874	0.37826
6791472	Ezh1	798.335	248.175	420.96	+	+	0.310866	0.527297
6825305	Gata4	689.035	213.245	253.035	+	+	0.309484	0.367231
6829659	Matn2	192.085	58.915	67.835	+	+	0.306713	0.353151
6840637	Itgb5	2707.81	830.04	1166.62	+	+	0.306536	0.430835
6796704	Flvcr2	173.5	53.09	147.755	+		0.305994	0.851614
6892139	Trib3	1141.49	346.195	2673.01	+	+	0.303283	2.34168
6791543	Hdac5	1889.68	572.61	783.44	+	+	0.303019	0.414588
6918725	Masp2	389.225	117.845	231.27	+		0.302768	0.594181
6913924	Snx30	2020.65	611.67	874.225	+	+	0.302709	0.432644
6978335	Cx3cl1	2314.37	699.31	845.895	+	+	0.30216	0.365497
6867677	Pcx	1152.11	347.42	535.8	+	+	0.301551	0.46506
6845911	Zdhhc23	237.145	71.51	79.6	+	+	0.301545	0.33566
6867980	Eml3	1173.72	352.23	447.545	+	+	0.300098	0.381306
7015006	Pir	653.57	195.62	286.33	+	+	0.29931	0.438102
6765474	Cnksr3	897.07	268.18	372.995	+	+	0.298951	0.415793
6751684	Sned1	400.99	118.17	258.595	+		0.294696	0.644891
6768014	Gja1	7557.25	2226.76	2850.32	+	+	0.294652	0.377164
6929018	---	540.52	157.8	164.39	+	+	0.291941	0.304133
6914521	Jmjd2c	1727.12	503.49	569.345	+	+	0.291519	0.329649
6957654	Gpr19	1093.72	318.37	485.435	+	+	0.291088	0.443836
6775298	Ppap2c	1067.97	310.83	411.145	+	+	0.291049	0.38498
6926225	Akp2	564.825	163.7	260.57	+	+	0.289824	0.461329
6817694	Il17rd	1432.93	415.19	467.635	+	+	0.289749	0.326349
6762304	Sox13	1146.18	331.64	458.895	+	+	0.289342	0.400367
6940841	Tgfbr3	622.08	178.905	317.9	+	+	0.287592	0.511028
6837013	Tst	385.36	110.735	231.55	+	+	0.287355	0.600867
6960404	Dbp	574.465	165.04	394.4	+	+	0.287293	0.686552
6935327	Foxk1	1008.72	288.95	456.23	+	+	0.286452	0.452286
6971017	Gga2	1786.36	509.84	549.75	+	+	0.285407	0.307749
6784345	Grn	5326.05	1513.8	4656.8	+	+	0.284227	0.874343
6837827	Arsa	655.795	184.5	321.275	+	+	0.281338	0.489902
6874610	---	385.295	108.09	120.7	+	+	0.280538	0.313266
6785213	Galr2	343.875	96.335	97.205	+	+	0.280145	0.282675
6766301	Perp	255.2	71.405	317.325	+	+	0.2798	1.24344
6858936	Impact	6242.4	1744.76	3301.26	+	+	0.279501	0.528844
6868386	A230083H22Rik	340.025	95.015	144.57	+	+	0.279435	0.425175
6778383	---	541.155	150.27	227.79	+	+	0.277684	0.420933
6858895	3110002H16Rik	1940.97	536.06	820.31	+	+	0.276181	0.422628
6829277	Myo10	3010.1	830.47	1808.05	+	+	0.275895	0.60066
6977779	Hook2	670.64	183.865	299.555	+	+	0.274163	0.44667
6817696	Il17rd	1072.03	292.395	368.625	+	+	0.27275	0.343859
6849466	---	667.655	181.89	396.06	+	+	0.272431	0.593211
6980938	Atp7b	431.495	117.49	131.75	+	+	0.272286	0.305334
6791282	Nr1d1	632.555	172.095	512.895	+	+	0.272063	0.810831
6970149	Tpp1	3313.07	900.24	2467.8	+	+	0.271724	0.744868
6771920	Mthfd1l	2118.51	574.575	774.07	+	+	0.271217	0.365385
6788141	Phf15	367.44	99.115	216.54	+	+	0.269745	0.589321
6807214	Fgfr4	438.185	118.08	403.98	+		0.269475	0.921939
6804523	Akr1c14	164.555	44.32	70	+	+	0.269332	0.42539
6791069	B4galnt2	112.035	29.965	350	+		0.267461	3.12402
6962313	Olfr301	36.91	9.855	31.825	+		0.267001	0.862232
6857797	Zfp36l2	1857.12	494.655	752.375	+	+	0.266356	0.40513
6998900	Tdgf1	1238.43	327.095	1955.55	+	+	0.264122	1.57906
6983223	Ifi30	1788.37	472.17	807.51	+	+	0.264023	0.451534
6946971	Tmem150	1143.77	298.185	727.7	+	+	0.260704	0.636229
6962094	Tm6sf1	448.025	116.7	156.055	+	+	0.260477	0.348318
7020314	Kctd12b	670.915	174.68	277.22	+	+	0.260361	0.413197
6754893	Aldh9a1	2526.45	656.58	857.465	+	+	0.259882	0.339395
6866653	Mapk4	1104.05	286.475	397.66	+	+	0.259478	0.360185
6987288	Zfp75	1851.16	478.63	549.385	+	+	0.258557	0.296779
6758754	Rftn2	377.05	96.97	223.9	+	+	0.257181	0.59382
6822852	Lrrc3b	406.575	104.435	181.85	+	+	0.256865	0.447273
7020804	Prps2	2164.85	554.135	980.155	+	+	0.255969	0.452759
6788701	Flcn	3234.03	825.175	1803.22	+	+	0.255153	0.557577
6762353	Adora1	414.625	105.79	177.015	+	+	0.255146	0.426928
6764526	Smyd3	1186.74	301.935	546.445	+	+	0.254425	0.460461
6837784	Mapk12	1285.97	325.83	480.13	+	+	0.253372	0.373359
6962736	Odz4	1132.32	284.94	969.015	+	+	0.251644	0.855782
6922901	1810054D07Rik	961.865	241.4	387.78	+	+	0.250971	0.403154
6973689	Stxbp2	570.22	142.43	257.07	+	+	0.249781	0.450826
6917496	---	1749.95	436.815	1354.19	+	+	0.249616	0.773848
6783737	---	1383.82	344.09	350.45	+	+	0.248652	0.253248
6981604	Rbpms	3008.16	746.455	870.725	+	+	0.248143	0.289454
6852181	Ehd3	1355.35	335.43	387.925	+	+	0.247487	0.286219
6785367	Gaa	989.655	244.765	806.155	+	+	0.247324	0.814582
6879646	Cd59b	567.635	140.045	255.04	+	+	0.246717	0.449303
6934885	Wbscr27	348.6	84.83	135.23	+	+	0.243345	0.387923
6774451	Sirt1	2908.5	706.745	760.1	+	+	0.242993	0.261337
6947936	Aldh1l1	1927.38	468.255	1441.9	+	+	0.242948	0.748115
6789588	Ctns	1956.05	471.37	1203.6	+	+	0.240981	0.615321
6864789	Gnpda1	897.375	215.87	497.91	+	+	0.240557	0.554852
6844558	Etv5	1016.97	243.495	402.95	+	+	0.239431	0.396224
6819511	Tmem46	734.675	175.07	179.525	+	+	0.238296	0.24436
6933973	Slc24a6	746.605	177.655	370.29	+	+	0.23795	0.495965
6766060	---	395.335	93.215	142.35	+		0.235787	0.360074
6898806	Sfrp2	1409.09	331.405	335.23	+	+	0.235191	0.237905
6811769	Them2	1075.65	252.95	707.325	+	+	0.235159	0.657576
6789540	Smtnl2	795.87	186.57	292.17	+	+	0.234423	0.367108
6824610	Ndrg2	936.695	219.175	622.66	+	+	0.233988	0.664741
6968828	Cpeb1	1069.21	249.585	800.96	+	+	0.233429	0.749114
6959468	Map4k1	579.41	135.065	154.48	+	+	0.233108	0.266616
6792534	Rhbdf2	586.985	136.275	198.155	+	+	0.232161	0.337581
6925430	Gjb3	603.69	139.61	361.965	+	+	0.231261	0.599588
6901609	Manba	610.93	140.425	380.065	+	+	0.229854	0.622109
6990774	Myo6	207.3	46.795	122.445	+	+	0.225736	0.590666
6984093	Sall1	3310.43	730.775	1264.46	+	+	0.22075	0.381965
6970744	Plekha7	577.215	127.21	131.775	+	+	0.220386	0.228294
6772476	Slc35d3	395.375	86.775	122.025	+		0.219475	0.308631
7009896	Xk	350.75	76.78	103.545	+	+	0.218902	0.29521
6933459	Chek2	1205.12	263.66	305.31	+	+	0.218783	0.253344
6890205	Dnajc17	2.17014	0.470095	2.92018	+	+	0.21662	1.34562
6895856	Car2	555.665	119.34	185.305	+	+	0.21477	0.333483
6837368	Naga	1274.2	270.24	1003.14	+	+	0.212086	0.787274
6800913	Polr2h	39.655	8.38681	18.692	+	+	0.211494	0.471366
6988262	Olfr893	159.685	33.7	50.88	+		0.21104	0.318627
6823011	Kcnk5	928.8	193.26	203.47	+	+	0.208075	0.219068
7011373	Xlr	5.72	1.19	1.895	+	+	0.208042	0.331294
6912945	Galt	939.285	192.365	211.27	+	+	0.204799	0.224926
6957051	Slc2a3	11709.2	2379.45	4152.79	+	+	0.203212	0.354659
6958905	Slc1a5	1177.11	238.19	434.88	+	+	0.202352	0.369447
6759333	Fzd5	876.86	175.295	242.1	+		0.199912	0.276099
6927085	Per3	429.315	85.41	122.98	+	+	0.198945	0.286456
6922895	1810054D07Rik	525.755	103.9	149.945	+	+	0.197621	0.285199
6960382	Bcat2	1265.94	249.755	585.88	+	+	0.197288	0.462802
6781885	Gas7	553.87	109.1	192.85	+	+	0.196978	0.348186
6748553	Arhgef4	1060.25	208.465	429.02	+	+	0.196619	0.40464
6884446	Optn	1065.02	208.68	632.58	+	+	0.19594	0.593961
6944397	Cftr	755.66	147.91	241.365	+	+	0.195736	0.31941
6941146	Adrbk2	797.69	155.51	158.195	+	+	0.19495	0.198316
6761692	Steap3	992.395	193.16	542.83	+	+	0.19464	0.54699
6929655	Khk	479.55	93.17	182.905	+	+	0.194286	0.38141
7014633	Rragb	1416.31	274.53	385.345	+	+	0.193835	0.272077
6824799	Ap1g2	706.175	136.57	212.95	+	+	0.193394	0.301554
6762106	Pfkfb2	1579.34	301.85	418.495	+	+	0.191125	0.264982
6941685	Aldh2	1763.47	336.96	674.785	+	+	0.191078	0.382647
6771334	Ppm1h	692.42	129.545	376.055	+	+	0.18709	0.543102
6892767	---	41.41	7.72	12.385		+	0.186428	0.299082
6977260	Hmox1	1781.11	331.815	1352.22	+	+	0.186297	0.759206
6918999	Plekhg5	764.78	140.85	220.88	+	+	0.184171	0.288815
6825688	Slc39a14	567.41	102.695	146.775	+	+	0.180989	0.258675
6870068	Tmem180	971.565	175.455	191.21	+	+	0.18059	0.196806
7012346	Nr0b1	1078.66	189.735	1065.74	+	+	0.175898	0.988018
6878031	Itga6	4037.53	696.34	1217.28	+	+	0.172467	0.30149
6850080	Neu1	1758.76	298.115	680.485	+	+	0.169503	0.386912
6957122	Ptpn6	383.58	64.7	67.67	+	+	0.168674	0.176417
6895838	Car13	2012.25	334.875	627.28	+	+	0.166419	0.311731
6810063	Elovl7	300.57	49.58	102.86	+	+	0.164953	0.342216
6859285	Dsg2	355.985	58.585	83.52	+	+	0.164572	0.234617
6853849	Dact2	662.72	107.615	250.46	+		0.162384	0.377927
7017604	Renbp	5040.84	818.265	3286.47	+	+	0.162327	0.65197
6885409	Dpp7	1524.58	247.44	1036.15	+	+	0.1623	0.679633
6833005	---	810.1	126.425	196.11	+	+	0.156061	0.242081
6947932	Klf15	915.91	140.86	677.4	+	+	0.153792	0.739592
6815382	Rgnef	703.335	107.825	203.525	+	+	0.153305	0.289371
6843880	Emp2	975.12	146.345	813.08	+	+	0.150079	0.833826
6954640	Tcf3	1634.35	244.3	288.285	+	+	0.149479	0.176392
6901595	Bdh2	676.715	100.84	300.495	+	+	0.149014	0.44405
6748551	---	683.215	101.72	198.785	+		0.148884	0.290955
6978291	Mt1	3190.69	468.16	4553.66	+	+	0.146727	1.42717
6785384	Rnf213	469.16	67.93	224.565	+	+	0.144791	0.478653
6957044	Apobec1	649.35	93.975	307.275	+	+	0.144722	0.473204
7018524	Slc7a3	5128.11	718.595	4645.87	+	+	0.140129	0.905961
6789908	Pipox	1474.51	195.925	443.975	+	+	0.132874	0.301099
6992176	Pcbp4	851.325	112.155	252.04	+	+	0.131742	0.296056
6787035	Stc2	824.01	105.84	358.055	+	+	0.128445	0.434527
6906225	Tmem144	562.17	71.83	140.525	+	+	0.127773	0.249969
6917963	Rap1gap	1700.55	212.715	376.8	+	+	0.125086	0.221575
6871580	Stx3	1284.83	159.115	349.965	+	+	0.123841	0.272382
6970840	Tmc7	1061.14	129.06	142.925	+	+	0.121624	0.13469
6869570	Plce1	1631.04	189.34	463.89	+	+	0.116085	0.284414
6768897	Ndg2	3361.24	384.415	3111.19	+	+	0.114367	0.925609
6747472	Adhfe1	418.855	46.675	604.25	+		0.111435	1.44262
6992276	Camkv	933.72	103.53	110.415	+	+	0.110879	0.118253
6963264	Syt9	1225.77	134.835	216.19	+	+	0.11	0.176371
6943168	Slc46a3	750.765	81.48	166.655	+	+	0.108529	0.22198
6989948	Rbpms2	3845.07	406.63	688.36	+	+	0.105753	0.179024
