# Supplementary material for: Comprehensive Analysis of Alternative Splicing and Functionality in Neuronal Differentiation of P19 Cells
Source: PLoS One. 2011 Feb 18;6(2):e16880. doi: 10.1371/journal.pone.0016880 (PMC3041816; doi:10.1371/journal.pone.0016880)
Supplement: Table S5 — List of the 47 DAS genes and their cell processes. (XLS) [file pone.0016880.s008.xls]

## Sheet: Sheet1
Name	Type	Description	Connectivity	Local Connectivity	Indegree	Outdegree	Entrez GeneID
ABLIM1	Protein	actin binding LIM protein 1	9	2	0	2	3983, 226251, 307989
ACOX1	Protein	acyl-Coenzyme A oxidase 1, palmitoyl	84	1	0	1	51, 11430, 50681
ANKRD17	Protein	ankyrin repeat domain 17	8	3	0	3	26057, 81702, 289521
APOBEC1	Protein	apolipoprotein B mRNA editing enzyme, catalytic polypeptide 1	54	2	0	2	339, 11810, 25383
ARHGEF4	Protein	Rho guanine nucleotide exchange factor (GEF) 4	18	1	0	1	23372, 50649, 226970, 301334
ASPH	Protein	aspartate beta-hydroxylase	47	2	0	2	444, 65973, 312981
ATP1A3	Protein	ATPase, Na+/K+ transporting, alpha 3 polypeptide	6	1	0	1	478, 232975, 24213
BCL11A	Protein	B-cell CLL/lymphoma 11A (zinc finger protein)	50	2	0	2	53335, 14025, 305589
CACNA1C	Protein	calcium channel, voltage-dependent, L type, alpha 1C subunit	72	1	0	1	775, 12288, 24239
CEP55	Protein	centrosomal protein 55kDa	22	1	0	1	55165, 74107, 294074
CIT	Protein	citron (rho-interacting, serine/threonine kinase 21)	45	2	0	2	11113, 12704, 83620
CNKSR2	Protein	connector enhancer of kinase suppressor of Ras 2	10	1	0	1	22866, 245684, 59322
COL5A2	Protein	procollagen, type V, alpha 2	16	1	0	1	1290, 12832, 85250
DBT	Protein	dihydrolipoamide branched chain transacylase E2	21	1	0	1	1629, 13171, 29611
DPP6	Protein	dipeptidyl-peptidase 6	10	1	0	1	1804, 13483, 29272
EBF1	Protein	early B-cell factor 1	82	6	0	6	1879, 13591, 116543
ELAVL2	Protein	ELAV (embryonic lethal, abnormal vision, Drosophila)-like 2 (Hu antigen B)	20	1	0	1	1993, 15569, 286973
ELF1	Protein	E74-like factor 1 (ets domain transcription factor)	75	4	0	4	1997, 13709, 85424
EP400	Protein	E1A binding protein p400	1	1	0	1	23472, 57634, 75560, 304569
EPB41L2	Protein	erythrocyte membrane protein band 4.1-like 2	15	1	0	1	2037, 13822, 309557
EZH2	Protein	enhancer of zeste homolog 2 (Drosophila)	151	7	0	7	2146, 14056, 312299
HDAC6	Protein	histone deacetylase 6	127	7	0	7	10013, 15185, 84581
HIRA	Protein	HIR histone cell cycle regulation defective homolog A (S. cerevisiae)	61	8	0	8	7290, 15260, 363849
LCK	Protein	lymphocyte protein tyrosine kinase	477	13	0	13	3932, 16818, 313050
MAGI1	Protein	membrane associated guanylate kinase, WW and PDZ domain containing 1	54	1	0	1	9223, 14924, 500261
MANBA	Protein	mannosidase, beta A, lysosomal	9	1	0	1	4126, 110173, 310864
NPHP1	Protein	nephronophthisis 1 (juvenile)	33	1	0	1	4867, 53885, 296136
PAM	Protein	peptidylglycine alpha-amidating monooxygenase	42	1	0	1	5066, 18484, 25508
PECI	Protein	peroxisomal D3,D2-enoyl-CoA isomerase	3	1	0	1	10455, 23986, 291075
POLK	Protein	polymerase (DNA directed) kappa	15	4	0	4	51426, 27015, 171525
POLQ	Protein	polymerase (DNA directed), theta	7	2	0	2	10721, 77782, 288079
PPAP2A	Protein	phosphatidic acid phosphatase type 2A	33	4	0	4	8611, 19012, 64369
PTPRM	Protein	protein tyrosine phosphatase, receptor type, M	14	1	0	1	5797, 19274, 29616
PVRL3	Protein	poliovirus receptor-related 3	26	1	0	1	25945, 58998, 288124
RABGAP1L	Protein	RAB GTPase activating protein 1-like	13	1	0	1	9910, 29809, 304914
RREB1	Protein	ras responsive element binding protein 1	21	1	0	1	6239, 68750, 306873
RUNX1T1	Protein	runt-related transcription factor 1; translocated to, 1 (cyclin D-related)	92	1	0	1	862, 12395, 362489
SERINC3	Protein	serine incorporator 3	31	1	0	1	10955, 26943, 296350
SSU72	Protein	SSU72 RNA polymerase II CTD phosphatase homolog (S. cerevisiae)	28	2	0	2	29101, 68991, 298681
STX3	Protein	syntaxin 3	45	2	0	2	6809, 20908, 81802
TACC2	Protein	transforming, acidic coiled-coil containing protein 2	19	1	0	1	10579, 57752, 309025
TGFB1I1	Protein	transforming growth factor beta 1 induced transcript 1	55	2	0	2	7041, 21804, 84574
TPM1	Protein	tropomyosin 1 (alpha)	94	1	0	1	1228, 7168, 24851, 22003
TTC26	Protein	tetratricopeptide repeat domain 26	2	1	0	1	79989, 264134, 500086
TTC7A	Protein	tetratricopeptide repeat domain 7A	11	1	0	1	57217, 225049, 362696
USP5	Protein	ubiquitin specific peptidase 5 (isopeptidase T)	9	1	0	1	8078, 22225, 297593
ZBTB20	Protein	zinc finger and BTB domain containing 20	6	1	0	1	26137, 56490, 288105
acid secretion	Cell Process		173	1	1	0
adipocyte differentiation	Cell Process		327	2	2	0
budding	Cell Process		362	1	1	0
Ca++ export	Cell Process		548	3	3	0
calcium mobilization	Cell Process		561	1	1	0
cell cell contact	Cell Process		390	5	5	0
cell division	Cell Process		832	3	3	0
cell expansion	Cell Process		268	1	1	0
cell fate specification	Cell Process		73	1	1	0
chromatin remodeling	Cell Process		741	5	5	0
chromosome condensation	Cell Process		228	1	1	0
cytokinesis	Cell Process		397	5	5	0
DNA recombination	Cell Process		673	6	6	0
DNA repair	Cell Process		590	5	5	0
DNA replication	Cell Process		1483	6	6	0
ECM proteins	Cell Process		775	2	2	0
embryogenesis	Cell Process		693	2	2	0
ER Ca++ release	Cell Process		71	1	1	0
G1/S transition	Cell Process		572	3	3	0
growth rate	Cell Process		619	2	2	0
hematopoiesis	Cell Process		491	4	4	0
hormone secretion	Cell Process		159	1	1	0
immune response	Cell Process		919	2	2	0
immunity	Cell Process		966	2	2	0
intraflagellar transport	Cell Process		32	3	3	0
ion transport	Cell Process		248	1	1	0
Lipid degradation	Cell Process		198	1	1	0
lymphocyte chemotaxis	Cell Process		36	1	1	0
membrane fusion	Cell Process		230	1	1	0
mitogenesis	Cell Process		492	1	1	0
myoblast differentiation	Cell Process		179	1	1	0
potassium ion transport	Cell Process		187	1	1	0
pregnancy	Cell Process		880	1	1	0
protein degradation	Cell Process		426	3	3	0
protein folding	Cell Process		384	3	3	0
receptor mediated endocytosis	Cell Process		129	1	1	0
regulation of action potential	Cell Process		226	2	2	0
regulation of cell shape	Cell Process		421	1	1	0
regulation of cell volume	Cell Process		173	1	1	0
RNA editing	Cell Process		31	1	1	0
RNA elongation	Cell Process		169	2	2	0
S phase	Cell Process		944	3	3	0
T cell development	Cell Process		402	2	2	0
T-cell activation	Cell Process		733	3	3	0
transcription initiation	Cell Process		171	1	1	0
